# Supplementary material for: Humanized yeast genetic interaction mapping predicts synthetic lethal interactions of FBXW7 in breast cancer
Source: BMC Med Genomics. 2019 Jul 27;12:112. doi: 10.1186/s12920-019-0554-z (PMC6660958; doi:10.1186/s12920-019-0554-z)
Supplement: Supplementary file 2 — Table S1. Strict one-to-one ortholog mapping for yeast genes in humans. Ortholog mapping information was taken from InParanoid and filtered to identify instances where one yeast protein mapped to one human protein. The resulting 1,266 pairs of orthologs can be found in this table. (XLS 134 kb) [file 12920_2019_554_MOESM2_ESM.xls]

## Sheet: Caption
This table records the strict one-to-one ortholog mapping from yeast to human
from InParanoid that was used to create HYGIN. The original information from
InParanoid consisted of only YeastProteinAccession-HumanProteinAccession pairs.
To this end we have added, for each pair, the corresponding yeast gene name and
human gene name. The gene names for the proteins were obtained using UniProt.
There are several instances in the table where a single protein name is followed
by multiple gene names separated by spaces. This is because UniProt reported
multiple gene names for that protein. We refer to this as a multi-mapping.
Below is how the multi-mappings were reported by UniProt.
In yeast
P32324 EFT1,2
P07244 ADE5,7
P02309 HHF1,2
Q01217 ARG5,6
In human
P62805 HIST1H4A
P62805 HIST1H4B
P62805 HIST1H4C
P62805 HIST1H4D
P62805 HIST1H4E
P62805 HIST1H4F
P62805 HIST1H4H
P62805 HIST1H4I
P62805 HIST1H4J
P62805 wHIST1H4K
P62805 HIST1H4L
P62805 HIST2H4A
P62805 HIST2H4B
P62805 HIST4H4
Q9BQ83 SLX1A
Q9BQ83 SLX1B
Q5JQF8 PABPC1L2A
Q5JQF8 PABPC1L2B
Q9H3K6 BOLA2
Q9H3K6 BOLA2B

## Sheet: SupplementaryTable1
YeastProteinAccession	YeastGeneName	HumanProteinAccession	HumanGeneName
P33334	PRP8	Q6P2Q9	PRPF8
Q12019	MDN1	Q9NU22	MDN1
P07259	URA2	P27708	CAD
P36022	DYN1	Q14204	DYNC1H1
P04050	RPO21	P24928	POLR2A
P21951	POL2	Q07864	POLE
P32639	BRR2	O75643	SNRNP200
P53327	SLH1	Q8N3C0	ASCC3
P08518	RPB2	P30876	POLR2B
P22276	RET1	Q9NW08	POLR3B
P04051	RPO31	O14802	POLR3A
P38811	TRA1	Q9Y4A5	TRRAP
P09436	ILS1	P41252	IARS
P28273	OXP1	O14841	OPLAH
P32324	EFT1 EFT2	P13639	EEF2
P25694	CDC48	P55072	VCP
P32333	MOT1	O14981	BTAF1
P53914	KRE33	Q9H0A0	NAT10
P10964	RPA190	O95602	POLR1A
P47047	MTR4	P42285	MTREX
P22515	UBA1	P22314	UBA1
P19414	ACO1	Q99798	ACO2
P33892	GCN1	Q92616	GCN1
P53622	COP1	P53621	COPA
P30822	CRM1	O14980	XPO1
P07806	VAS1	P26640	VARS
P49095	GCV2	P23378	GLDC
P15436	POL3	P28340	POLD1
P30771	NAM7	Q92900	UPF1
P24384	PRP22	Q14562	DHX8
Q06625	GDB1	P35573	AGL
P40825	ALA1	P49588	AARS
P22138	RPA135	Q9H9Y6	POLR1B
P49955	HSH155	O75533	SF3B1
P26637	CDC60	Q9P2J5	LARS
P53131	PRP43	O43143	DHX15
Q03195	RLI1	P61221	ABCE1
P38795	QNS1	Q6IA69	NADSYN1
P16474	KAR2	P11021	HSPA5
Q02908	ELP3	Q9H9T3	ELP3
P39986	SPF1	Q9HD20	ATP13A1
P06839	RAD3	P18074	ERCC2
Q08965	BMS1	Q14692	BMS1
P53115	INO80	Q9ULG1	INO80
P53893	RIA1	Q7Z2Z2	EFL1
Q00578	SSL2	P19447	ERCC3
P32775	GLC3	Q04446	GBE1
Q12267	SMC4	Q9NTJ3	SMC4
P25039	MEF1	Q96RP9	GFM1
P29469	MCM2	P49736	MCM2
P41810	SEC26	P53618	COPB1
P38989	SMC2	O95347	SMC2
P36775	PIM1	P36776	LONP1
P14284	REV3	O60673	REV3L
P38873	KOG1	Q8N122	RPTOR
P25635	PWP2	Q15269	PWP2
P39730	FUN12	O60841	EIF5B
P07251	ATP1	P25705	ATP5F1A
P15938	PRP16	Q92620	DHX38
Q08162	DIS3	Q9Y2L1	DIS3
P00830	ATP2	P06576	ATP5F1B
P0CG63	UBI4	P0CG48	UBC
Q06010	STE23	P14735	IDE
P35207	SKI2	Q15477	SKIV2L
P32565	RPN2	Q99460	PSMD1
P53091	MCM6	Q14566	MCM6
P47037	SMC3	Q9UQE7	SMC3
P13382	POL1	P09884	POLA1
P25847	MSH2	P43246	MSH2
P07244	ADE5 ADE7	P22102	GART
P42943	CCT7	Q99832	CCT7
P40413	CCT5	P48643	CCT5
P12612	TCP1	P17987	TCP1
P38972	ADE6	O15067	PFAS
P39076	CCT2	P78371	CCT2
P15801	MIP1	P54098	POLG
P34756	FAB1	Q9Y2I7	PIKFYVE
P30665	MCM4	P33991	MCM4
Q03280	TOM1	Q7Z6Z7	HUWE1
P15180	KRS1	Q15046	KARS
P38764	RPN1	Q13200	PSMD2
P33299	RPT1	P35998	PSMC2
P39077	CCT3	P49368	CCT3
P40352	RAD26	Q03468	ERCC6
P29496	MCM5	P33992	MCM5
P00401	COX1	P00395	MT-CO1
P12709	PGI1	P06744	GPI
P38132	MCM7	P33993	MCM7
P39954	SAH1	P23526	AHCY
P40327	RPT2	P62191	PSMC1
Q03940	RVB1	Q9Y265	RUVBL1
P18759	SEC18	P46459	NSF
Q12464	RVB2	Q9Y230	RUVBL2
P08417	FUM1	P07954	FH
Q03532	HAS1	Q9NVP1	DDX18
P32863	RAD54	Q92698	RAD54L
P39078	CCT4	P50991	CCT4
P00958	MES1	P56192	MARS
P33322	CBF5	O60832	DKC1
P54861	DNM1	O00429	DNM1L
P24279	MCM3	P25205	MCM3
P53852	YNL247W	P49589	CARS
Q01939	RPT6	P62195	PSMC5
P12385	SUP45	P62495	ETF1
P19882	HSP60	P10809	HSPD1
P32898	CYM1	Q5JRX3	PITRM1
Q12220	DIP2	Q9UNX4	WDR3
Q05911	ADE13	P30566	ADSL
P32558	SPT16	Q9Y5B9	SUPT16H
P46943	GUF1	Q8N442	GUF1
P33297	RPT5	P17980	PSMC3
Q07844	RIX7	O15381	NVL
P48526	ISM1	Q9NSE4	IARS2
P33307	CSE1	P55060	CSE1L
P36051	MCD4	O95427	PIGN
P40416	ATM1	O75027	ABCB7
Q04217	ECM16	Q8IY37	DHX37
Q08822	CIR2	Q16134	ETFDH
P22855	AMS1	Q9NTJ4	MAN2C1
P39517	DHH1	P26196	DDX6
P40024	ARB1	Q9UG63	ABCF2
P35194	UTP20	O75691	UTP20
P25374	NFS1	Q9Y697	NFS1
P32794	AFG2	Q8NB90	SPATA5
P04819	CDC9	P18858	LIG1
P12753	RAD50	Q92878	RAD50
Q02892	NOG1	Q9BZE4	GTPBP4
P43535	GCN20	Q9NUQ8	ABCF3
P38707	DED81	O43776	NARS
P33298	RPT3	P43686	PSMC4
P09624	LPD1	P09622	DLD
P53070	MTO1	Q9Y2Z2	MTO1
P53549	RPT4	P62333	PSMC6
P04802	DPS1	P14868	DARS
P38604	ERG7	P48449	LSS
Q06224	YSH1	Q9UKF6	CPSF3
P32381	ARP2	P61160	ACTR2
P22543	VPS34	Q8NEB9	PIK3C3
P11325	NAM2	Q15031	LARS2
Q03834	MSH6	P52701	MSH6
P11986	INO1	Q9NPH2	ISYNA1
P13188	GLN4	P47897	QARS
P25655	CDC39	A5YKK6	CNOT1
Q06706	IKI3	O95163	ELP1
P02992	TUF1	P49411	TUFM
P20448	HCA4	Q13206	DDX10
P15624	FRS1	Q9NSD9	FARSB
P32861	UGP1	Q16851	UGP2
Q12099	FAL1	P38919	EIF4A3
P37297	STT4	P42356	PI4KA
P53742	NOG2	Q13823	GNL2
P42837	FIG4	Q92562	FIG4
P04076	ARG4	P04424	ASL
P38920	MLH1	P40692	MLH1
P48234	ENP2	Q9BSC4	NOL10
P39729	RBG1	Q9Y295	DRG1
P40991	NOP2	P46087	NOP2
P43610	IRC5	Q9NRZ9	HELLS
P51979	HFM1	A2PYH4	HFM1
P32771	SFA1	P11766	ADH5
Q12389	DBP10	Q8TDD1	DDX54
P47079	CCT8	P50990	CCT8
P32477	GSH1	P48506	GCLC
Q12460	NOP56	O00567	NOP56
P31380	FUN30	Q9H4L7	SMARCAD1
Q06142	KAP95	Q14974	KPNB1
P32191	GUT2	P43304	GPD2
P22219	VPS15	Q99570	PIK3R4
P25382	RSA4	Q9NVX2	NLE1
Q12309	CLF1	Q9BZJ0	CRNKL1
P50101	UBP15	Q93009	USP7
P25454	RAD51	Q06609	RAD51
P15202	CTA1	P04040	CAT
P38737	ECM29	Q5VYK3	ECPAS
P32795	YME1	Q96TA2	YME1L1
Q12499	NOP58	Q9Y2X3	NOP58
P53128	MET13	P42898	MTHFR
P15625	FRS2	Q9Y285	FARSA
P38067	UGA2	P51649	ALDH5A1
P20424	SRP54	P61011	SRP54
Q12109	WRS1	P23381	WARS
P38861	NMD3	Q96D46	NMD3
P14242	PMS1	P54278	PMS2
Q06078	UTP21	Q8NI36	WDR36
P38712	RRP3	Q9H0S4	DDX47
P25336	MSH3	P20585	MSH3
P13099	TOP3	Q13472	TOP3A
P38859	DNA2	P51530	DNA2
P11412	ZWF1	P11413	G6PD
P21372	PRP5	Q7L014	DDX46
P41940	PSA1	Q9Y5P6	GMPPB
P07275	PUT2	P30038	ALDH4A1
P41921	GLR1	P00390	GSR
P33202	UFD4	Q14669	TRIP12
Q06218	DBP9	Q9NY93	DDX56
P38205	NCL1	Q08J23	NSUN2
P53295	RBG2	P55039	DRG2
P38630	RFC1	P35251	RFC1
Q10740	LAP2	P09960	LTA4H
P32892	DRS1	Q96GQ7	DDX27
P32839	BCS1	Q9Y276	BCS1L
P26793	RAD27	P39748	FEN1
P34110	VPS35	Q96QK1	VPS35
P38174	MAP2	P50579	METAP2
Q08225	YOL057W	Q9NY33	DPP3
P53261	NOP7	O00541	PES1
P32288	GLN1	P15104	GLUL
P36132	KAE1	Q9NPF4	OSGEP
P22768	ARG1	P00966	ASS1
P53971	FAP1	Q12986	NFX1
Q05022	RRP5	Q14690	PDCD11
P33750	SOF1	Q9NV06	DCAF13
P38111	MEC1	Q13535	ATR
P32473	PDB1	P11177	PDHB
P39677	MEF2	Q969S9	GFM2
P38862	ATG7	O95352	ATG7
P20604	SIT4	O00743	PPP6C
P00163	COB	P00156	MT-CYB
P07284	SES1	P49591	SARS
P15442	GCN2	Q9P2K8	EIF2AK4
P23615	SPT6	Q7KZ85	SUPT6H
P36421	TYS1	P54577	YARS
P38791	DYS1	P49366	DHPS
P38219	OLA1	Q9NTK5	OLA1
P53313	SDA1	Q9NVU7	SDAD1
P06777	RAD1	Q92889	ERCC4
P07991	CAR2	P04181	OAT
P43588	RPN11	O00487	PSMD14
Q06106	MRD1	Q9Y4C8	RBM19
P28742	KIP1	P52732	KIF11
P38821	APE4	Q9ULA0	DNPEP
P53312	LSC2	Q9P2R7	SUCLA2
P38329	VHC1	Q9BXP2	SLC12A9
P38628	PCM1	O95394	PGM3
P40487	DPH1	Q9BZG8	DPH1
P32875	LIP5	O43766	LIAS
Q08649	ESA1	Q92993	KAT5
P45818	ROK1	Q9Y2R4	DDX52
P15705	STI1	P31948	STIP1
P32829	MRE11	P49959	MRE11
Q05567	DPL1	O95470	SGPL1
P38129	TAF5	Q15542	TAF5
P40339	RFC4	P35250	RFC2
Q02207	FOX2	P51659	HSD17B4
P40151	MGS1	Q96S55	WRNIP1
Q06053	DUS3	Q96G46	DUS3L
P21801	SDH2	P21912	SDHB
Q01662	MAP1	P53582	METAP1
Q08951	APL5	O14617	AP3D1
P17649	UGA1	P80404	ABAT
Q04585	YDR109C	Q96C11	FGGY
Q12532	RQC2	O60524	NEMF
Q05946	UTP13	Q12788	TBL3
P32363	SPT14	P37287	PIGA
P32582	CYS4	P35520	CBS
P06785	CDC21	P04818	TYMS
P53303	ZPR1	O75312	ZPR1
P39104	PIK1	Q9UBF8	PI4KB
Q12176	MAK21	Q03701	CEBPZ
Q08204	SMC5	Q8IY18	SMC5
P25038	IFM1	P46199	MTIF2
P31373	CYS3	P32929	CTH
Q12250	RPN5	O00232	PSMD12
Q12417	PRP46	O43660	PLRG1
Q12522	TIF6	P56537	EIF6
P12695	LAT1	P10515	DLAT
P25586	KRR1	Q13601	KRR1
P33760	PEX6	Q13608	PEX6
P53043	PPT1	P53041	PPP5C
P39994	YEL020C	Q9UJ83	HACL1
P42935	ELP2	Q6IA86	ELP2
P34243	HCS1	P38935	IGHMBP2
P38932	VPS45	Q9NRW7	VPS45
P40055	UTP7	O15213	WDR46
P52920	NBP35	P53384	NUBP1
P32347	HEM12	P06132	UROD
P27796	POT1	P09110	ACAA1
Q12749	SMC6	Q96SB8	SMC6
P22213	SLY1	Q8WVM8	SCFD1
P41819	DIM1	Q9UNQ2	DIMT1
Q12074	SPE3	P19623	SRM
P38719	DBP8	Q9Y6V7	DDX49
P06103	PRT1	P55884	EIF3B
P25453	DMC1	Q14565	DMC1
P16622	HEM15	P22830	FECH
P25808	SPB4	Q8NHQ9	DDX55
P23394	PRP28	Q9BUQ8	DDX23
P41338	ERG10	P24752	ACAT1
Q08647	PUS7	Q96PZ0	PUS7
P53598	LSC1	P53597	SUCLG1
Q05979	BNA5	Q16719	KYNU
P32368	SAC1	Q9NTJ5	SACM1L
P20133	BET2	P53611	RABGGTB
P38011	ASC1	P63244	RACK1
P05373	HEM2	P13716	ALAD
P19262	KGD2	P36957	DLST
P38249	RPG1	Q14152	EIF3A
P38888	MNL1	Q92611	EDEM1
P35999	2019-10-01	Q99797	MIPEP
P40498	UTP25	Q68CQ4	DIEXF
P28241	IDH2	P50213	IDH3A
Q06156	YCS4	Q15021	NCAPD2
P49018	GPI8	Q92643	PIGK
P40351	ALG8	Q9BVK2	ALG8
P53197	CDH1	Q9UM11	FZR1
P11353	HEM13	P36551	CPOX
P40965	MSH4	O15457	MSH4
P19735	PRP6	O94906	PRPF6
P22336	RFA1	P27694	RPA1
P42945	UTP10	Q9H583	HEATR1
P07276	RAD2	P28715	ERCC5
P33755	NPL4	Q8TAT6	NPLOC4
P47122	NPA3	Q9HCN4	GPN1
Q12377	RPN6	O00231	PSMD11
P32377	MVD1	P53602	MVD
P38629	RFC3	P40937	RFC5
P15565	TRM1	Q9NXH9	TRMT1
P08431	GAL7	P07902	GALT
P40078	NSA2	O95478	NSA2
P16603	NCP1	P16435	POR
P53010	PAN2	Q504Q3	PAN2
Q07381	TSR1	Q2NL82	TSR1
Q12754	RRP12	Q5JTH9	RRP12
P07271	PIF1	Q9H611	PIF1
P36037	DOA1	Q9Y263	PLAA
P40348	RFC2	P35249	RFC4
P32849	RAD5	Q14527	HLTF
P53829	CAF40	Q92600	CNOT9
P19073	CDC42	P60953	CDC42
Q08723	RPN8	P51665	PSMD7
Q04693	RSE1	Q15393	SF3B3
P52488	UBA2	Q9UBT2	UBA2
P54860	UFD2	O95155	UBE4B
P32469	DPH5	Q9H2P9	DPH5
Q01532	LAP3	Q13867	BLMH
P10614	ERG11	Q16850	CYP51A1
P20459	SUI2	P05198	EIF2S1
P17505	MDH1	P40926	MDH2
Q02932	KAP120	Q9UI26	IPO11
P53088	NCS6	Q7Z7A3	CTU1
P22438	MSM1	Q96GW9	MARS2
P27692	SPT5	O00267	SUPT5H
P25371	ADP1	Q9UNQ0	ABCG2
Q04491	SEC13	P55735	SEC13
P47170	IML1	O75140	DEPDC5
P07703	RPC40	O15160	POLR1C
P07143	CYT1	P08574	CYC1
P08524	ERG20	P14324	FDPS
P41318	LST8	Q9BVC4	MLST8
P08425	MSF1	O95363	FARS2
P29704	ERG9	P37268	FDFT1
P09798	CDC16	Q13042	CDC16
P32501	GCD6	Q13144	EIF2B5
Q06708	VAC14	Q08AM6	VAC14
Q08645	MET7	Q05932	FPGS
Q12001	ALG6	Q9Y672	ALG6
P54885	PRO2	P54886	ALDH18A1
P07286	ALG7	Q9H3H5	DPAGT1
P05750	RPS3	P23396	RPS3
P40217	TIF34	Q13347	EIF3I
P15179	MSD1	Q6PI48	DARS2
P38112	MAK5	Q9GZR7	DDX24
P39744	NOC2	Q9Y3T9	NOC2L
Q07729	GUD1	Q9Y2T3	GDA
P40961	PHB1	P35232	PHB
P53008	CWH41	Q13724	MOGS
P36120	DBP7	Q9H8H2	DDX31
P32906	MNS1	Q9UKM7	MAN1B1
P26321	RPL5	P46777	RPL5
P38625	GUA1	P49915	GMPS
Q04636	POB3	Q08945	SSRP1
Q06344	ESF1	Q9H501	ESF1
Q03897	MTC5	Q6PJI9	WDR59
Q07830	GPI13	Q8TEQ8	PIGO
Q12154	GET3	O43681	ASNA1
P32580	SUV3	Q8IYB8	SUPV3L1
P27515	URK1	Q9NWZ5	UCKL1
P32476	ERG1	Q14534	SQLE
P53691	CPR6	Q08752	PPID
P40367	LAS21	Q5H8A4	PIGG
P32891	DLD1	Q86WU2	LDHD
P40160	RIO2	Q9BVS4	RIOK2
Q12196	RIO1	Q9BRS2	RIOK1
P38323	MCX1	O76031	CLPX
P38333	ENP1	Q13895	BYSL
P17119	KAR3	Q9BW19	KIFC1
P50085	PHB2	Q99623	PHB2
P40558	CFD1	Q9Y5Y2	NUBP2
P42826	XKS1	O75191	XYLB
Q12009	TRM8	Q9UBP6	METTL1
P53759	DUS1	Q6P1R4	DUS1L
P39525	CEM1	Q9NWU1	OXSM
P16120	THR4	Q86YJ6	THNSL2
Q02981	YPL109C	Q7Z695	ADCK2
P20457	PRI2	P49643	PRIM2
P38251	RFC5	P40938	RFC3
P25345	SLM5	Q96I59	NARS2
P48525	MSE1	Q5JPH6	EARS2
P25443	RPS2	P15880	RPS2
Q08387	DNL4	P49917	LIG4
P40968	CDC40	O60508	CDC40
P38820	UBA4	O95396	MOCS3
P06242	KIN28	P50613	CDK7
P29952	PMI40	P34949	MPI
P40066	GLE2	P78406	RAE1
Q12480	AIM45	P13804	ETFA
P53941	IMP4	Q96G21	IMP4
P35187	SGS1	Q14191	WRN
P38318	YBR220C	O00400	SLC33A1
P38042	CDC27	P30260	CDC27
P11914	MAS2	Q10713	PMPCA
Q02939	TFB2	Q92759	GTF2H4
P47088	GPI14	Q9H3S5	PIGM
P40035	PIC2	Q00325	SLC25A3
P28737	MSP1	Q8NBU5	ATAD1
P40051	ICP55	Q9NQH7	XPNPEP3
Q06632	CFT1	Q10570	CPSF1
P39006	PSD1	Q9UG56	PISD
P40093	YER156C	Q9HB07	C12orf10
Q12149	RRP6	Q01780	EXOSC10
P53954	ALG11	Q2TAA5	ALG11
P38164	SEA4	Q9NXC5	MIOS
P43636	ALG2	Q9H553	ALG2
P38169	BNA4	O15229	KMO
P32379	PUP2	P28066	PSMA5
P32353	ERG3	O75845	SC5D
P32916	SRP101	P08240	SRPRA
P26783	RPS5	P46782	RPS5
P40086	COX15	Q7KZN9	COX15
P38431	TIF5	P55010	EIF5
P29056	BRF1	Q92994	BRF1
P33330	SER1	Q9Y617	PSAT1
P40985	HUL4	Q5U5R9	HECTD2
P25618	CWH43	Q9H720	CWH43
P53868	ALG9	Q9H6U8	ALG9
P00942	TPI1	P60174	TPI1
Q06103	RPN7	Q15008	PSMD6
Q06489	MRI1	Q9BV20	MRI1
P49954	NIT3	Q9NQR4	NIT2
P80235	YAT1	P23786	CPT2
Q04199	CAC2	Q13112	CHAF1B
P10962	MAK16	Q9BXY0	MAK16
Q08235	BRX1	Q8TDN6	BRIX1
P25045	LCB1	O15269	SPTLC1
Q12181	TAH18	Q9UHB4	NDOR1
Q05788	PNP1	P00491	PNP
P21243	SCL1	P60900	PSMA6
Q04048	SYF1	Q9HCS7	XAB2
P40016	RPN3	O43242	PSMD3
P23638	PRE9	P25789	PSMA4
P47154	STE24	O75844	ZMPSTE24
P07170	ADK1	P54819	AK2
P32559	MSS1	Q969Y2	GTPBP3
Q04781	RKR1	O94822	LTN1
P00420	COX3	P00414	MT-CO3
P53863	JJJ1	Q5F1R6	DNAJC21
Q12463	TRM11	Q7Z4G4	TRMT11
Q04225	RRB1	Q9BQ67	GRWD1
P48015	GCV1	P48728	AMT
P32497	NIP1	Q99613	EIF3C
P39965	AIM10	Q7L3T8	PARS2
P12689	REV1	Q9UBZ9	REV1
P46680	AIP1	O75083	WDR1
Q12186	MSL5	Q15637	SF1
P40069	KAP123	Q8TEX9	IPO4
P46969	RPE1	Q96AT9	RPE
P16522	CDC23	Q9UJX2	CDC23
P21242	PRE10	P25788	PSMA3
P16661	ALG1	Q9BT22	ALG1
Q99344	UBA3	Q8TBC4	UBA3
P24309	DBR1	Q9UK59	DBR1
Q08726	GPN2	Q9H9Y4	GPN2
P48527	MSY1	Q9Y2Z4	YARS2
P38748	ETP1	Q7Z569	BRAP
Q06543	GPN3	Q9UHW5	GPN3
P20053	PRP4	O43172	PRPF4
P05759	RPS31	P62979	RPS27A
P21304	PWP1	Q13610	PWP1
P36047	SDS22	Q15435	PPP1R7
P31115	DEG1	Q9BZE2	PUS3
P39727	ERV46	Q9Y282	ERGIC3
P38959	VPS41	P49754	VPS41
Q08220	GSH2	P48637	GSS
P23639	PRE8	P25787	PSMA2
Q05583	CIA1	O76071	CIAO1
P38274	HSL7	O14744	PRMT5
P10363	PRI1	P49642	PRIM1
P25627	BUD23	O43709	BUD23
P51601	FOL2	P30793	GCH1
P33309	DOM34	Q9BRX2	PELO
P04803	MSW1	Q9UGM6	WARS2
P53333	CWC22	Q9HCG8	CWC22
Q03690	CLU1	O75153	CLUH
Q04305	UTP15	Q8TED0	UTP15
P05756	RPS13	P62277	RPS13
P32939	YPT7	P51149	RAB7A
P43593	UBP6	P54578	USP14
Q05498	FCF1	Q9Y324	FCF1
P05150	ARG3	P00480	OTC
P32317	AFG1	Q8WV93	AFG1L
Q12000	TMA46	Q8WU90	ZC3H15
P38805	RPF1	Q9H9Y2	RPF1
P40302	PRE5	P25786	PSMA1
Q03957	CTK1	P50750	CDK9
P38116	ARL1	P40616	ARL1
P32378	COQ2	Q96H96	COQ2
Q12211	PUS1	Q9Y606	PUS1
P12868	PEP5	Q9H270	VPS11
Q06389	FRQ1	P62166	NCS1
P89105	CTR9	Q6PD62	CTR9
P43619	BNA6	Q15274	QPRT
P47120	LIA1	Q9BU89	DOHH
Q99216	PNO1	Q9NRX1	PNO1
P49687	NUP145	P52948	NUP98
P40061	TSC11	Q6R327	RICTOR
P32527	ZUO1	Q99543	DNAJC2
P36160	RPF2	Q9H7B2	RPF2
P47143	ADO1	P55263	ADK
P04046	ADE4	Q06203	PPAT
Q08179	MDM38	O95202	LETM1
P43621	RET2	P48444	ARCN1
P36007	SRY1	Q9GZT4	SRR
Q07896	NOC3	Q8WTT2	NOC3L
P38793	TRM5	Q32P41	TRMT5
P28789	HEM3	P08397	HMBS
P13517	CAP2	P47756	CAPZB
P48360	ARH1	P22570	FDXR
P25578	PGS1	Q32NB8	PGS1
P18900	COQ1	Q5T2R2	PDSS1
P53254	UTP22	Q9H6R4	NOL6
P32610	VMA8	Q9Y5K8	ATP6V1D
P38921	PET8	Q70HW3	SLC25A26
P39014	MET30	Q969H0	FBXW7
P53215	THG1	Q9NWX6	THG1L
P39966	PTC2	O15355	PPM1G
P25451	PUP3	P49720	PSMB3
P43590	YFR006W	P12955	PEPD
P53318	COQ6	Q9Y2Z9	COQ6
Q03557	HER2	Q9H0R6	QRSL1
Q12029	FSF1	Q8TD22	SFXN5
P34909	MOT2	O95628	CNOT4
P12887	UNG1	P13051	UNG
Q06287	EMG1	Q92979	EMG1
P16370	RPB3	P19387	POLR2C
P38179	ALG3	Q92685	ALG3
P34077	NIC96	Q8N1F7	NUP93
P38875	GPI16	Q969N2	PIGT
Q06512	NOC4	Q9BVI4	NOC4L
P42940	CIR1	P38117	ETFB
P38886	RPN10	P55036	PSMD4
P47083	MPP10	O00566	MPHOSPH10
P41695	BUB1	O43683	BUB1
Q06063	DUS4	O95620	DUS4L
P14741	GCN3	Q14232	EIF2B1
P07884	MOD5	Q9H3H1	TRIT1
P53730	ALG12	Q9BV10	ALG12
P23255	TAF2	Q6P1X5	TAF2
P37838	NOP4	Q9NW13	RBM28
Q12051	BTS1	O95749	GGPS1
P49017	COQ5	Q5HYK3	COQ5
Q08979	KEL3	Q8TBB5	KLHDC4
P12754	GCD2	Q9UI10	EIF2B4
Q08962	NIP7	Q9Y221	NIP7
Q99207	NOP14	P78316	NOP14
P22209	KIN3	P51955	NEK2
P53199	ERG26	Q15738	NSDHL
Q12500	AVL9	Q8NBF6	AVL9
Q06132	SGD1	Q5C9Z4	NOM1
P40350	ALG5	Q9Y673	ALG5
Q03254	FCP1	Q9Y5B0	CTDP1
P25515	VMA3	P27449	ATP6V0C
P38792	RRP4	Q13868	EXOSC2
P38798	NMD2	Q9HAU5	UPF2
Q12094	TSR3	Q9UJK0	TSR3
Q02159	UBC7	P60604	UBE2G2
P30777	GPI10	Q92521	PIGB
P53011	SEH1	Q96EE3	SEH1L
P53235	YGR054W	Q9BY44	EIF2A
P40528	SYG1	Q9UBH6	XPR1
P06105	SCP160	Q00341	HDLBP
P46957	POL31	P49005	POLD2
Q06506	RRP9	O43818	RRP9
P53040	TAF6	P49848	TAF6
P40454	RRD1	Q15257	PTPA
P40469	MET18	Q96T76	MMS19
P47040	YHC3	Q13286	CLN3
Q05636	RRP45	Q06265	EXOSC9
P38152	CTP1	P53007	SLC25A1
Q12189	RKI1	P49247	RPIA
P53045	ERG25	Q15800	MSMO1
P38860	MTG2	Q9H4K7	MTG2
P19516	COX11	Q9Y6N1	COX11
P40363	YJL068C	P10768	ESD
P50623	UBC9	P63279	UBE2I
P33893	PET112	O75879	GATB
P38702	LEU5	P16260	SLC25A16
P28263	UBC8	P62256	UBE2H
P21592	COX10	Q12887	COX10
P53044	UFD1	Q92890	UFD1
P06243	CDC7	O00311	CDC7
P23724	PRE7	P20618	PSMB1
P48563	MON2	Q7Z3U7	MON2
P00410	COX2	P00403	MT-CO2
P36108	DID4	O43633	CHMP2A
Q02336	ADA2	O75478	TADA2A
P32899	IMP3	Q9NV31	IMP3
P15873	POL30	P12004	PCNA
P43589	SAD1	Q53GS9	USP39
P47026	GWT1	Q7Z7B1	PIGW
P39923	NPR2	Q8WTW4	NPRL2
P09064	SUI3	P20042	EIF2S2
P34227	PRX1	P30041	PRDX6
P53090	ARO8	Q8N5Z0	AADAT
P36102	PAN3	Q58A45	PAN3
P42842	EMW1	Q6P3X3	TTC27
P47016	NIT2	Q86X76	NIT1
P36059	YKL151C	Q8IW45	NAXD
Q12083	MLH3	Q9UHC1	MLH3
P02406	RPL28	P46776	RPL27A
P30657	PRE4	P28070	PSMB4
P33296	UBC6	Q8N2K1	UBE2J2
Q04062	RPN9	Q9UNM6	PSMD13
P02309	HHF1 HHF2	P62805	HIST1H4A HIST1H4B HIST1H4C HIST1H4D HIST1H4E HIST1H4F HIST1H4H HIST1H4I HIST1H4J wHIST1H4K HIST1H4L HIST2H4A HIST2H4B HIST4H4
P47085	YJR008W	Q9Y316	MEMO1
P38077	ATP3	P36542	ATP5F1C
P28007	GAR1	Q9NY12	GAR1
Q99189	MTR10	Q9Y5L0	TNPO3
Q06819	DIB1	P83876	TXNL4A
P53734	DBP6	Q8N8A6	DDX51
P53720	SMM1	Q9NX74	DUS2
P36015	YKT6	O15498	YKT6
P15700	URA6	P30085	CMPK1
P07277	ERG12	Q03426	MVK
P47095	MDE1	Q96GX9	APIP
P41733	GAB1	Q9H490	PIGU
Q12386	ARP8	Q9H981	ACTR8
P25560	RER1	O15258	RER1
P00447	SOD2	P04179	SOD2
Q04371	YMR027W	Q9H993	ARMT1
Q12523	YPL247C	P61962	DCAF7
P50079	HSV2	Q5MNZ6	WDR45B
P35191	MDJ1	Q96EY1	DNAJA3
P36159	TRZ1	Q9BQ52	ELAC2
Q06143	DIC1	Q9UBX3	SLC25A10
Q07953	SDO1	Q9Y3A5	SBDS
P38126	PCH2	Q15645	TRIP13
P28817	EHD3	Q6NVY1	HIBCH
P38071	ETR1	Q9BV79	MECR
P17883	SKI3	Q6PGP7	TTC37
Q04373	PUF6	Q15397	PUM3
P35196	RER2	Q86SQ9	DHDDS
P18562	FUR1	Q96BW1	UPRT
Q06680	YCG1	Q9BPX3	NCAPG
Q08968	FMP40	Q9BVL4	SELENOO
P32584	STE14	O60725	ICMT
P53009	SCY1	Q6P3W7	SCYL2
P53552	THO2	Q8NI27	THOC2
Q06624	AOS1	Q9UBE0	SAE1
P38147	CHK1	O14757	CHEK1
P15454	GUK1	Q16774	GUK1
Q02804	ARL3	Q13795	ARFRP1
Q02883	FMP30	Q6IQ20	NAPEPLD
P06704	CDC31	O15182	CETN3
P53397	OGG1	O15527	OGG1
Q05791	CDC123	O75794	CDC123
P38626	CBR1	Q6BCY4	CYB5R2
P32573	SPS19	Q9NUI1	DECR2
P33339	TFC4	Q9Y5Q9	GTF3C3
P49957	TRM9	Q9P272	TRMT9B
P22141	PRE1	P49721	PSMB2
P39990	SNU13	P55769	SNU13
Q12033	RIM20	Q8WUM4	PDCD6IP
Q07915	RLP24	Q9UHA3	RSL24D1
P39988	BUD16	O00764	PDXK
P20434	RPB5	P19388	POLR2E
P04456	RPL25	P62750	RPL23A
P53942	RNH201	O75792	RNASEH2A
P08466	NUC1	Q14249	ENDOG
P29055	SUA7	Q00403	GTF2B
P39981	AVT2	Q08AI6	SLC38A11
P46959	GCD14	Q96FX7	TRMT61A
Q03529	SCS7	Q7L5A8	FA2H
P33412	ECT1	Q99447	PCYT2
P40362	UTP18	Q9Y5J1	UTP18
P40486	SHQ1	Q6PI26	SHQ1
P27801	PEP3	Q9P253	VPS18
P40506	CAB2	Q9HAB8	PPCS
Q12509	ARP6	Q9GZN1	ACTR6
P42846	KRI1	Q8N9T8	KRI1
P49956	CTF18	Q8WVB6	CHTF18
P33418	LOS1	O43592	XPOT
Q01855	RPS15	P62841	RPS15
P36104	SWD2	Q6UXN9	WDR82
P35718	RPC25	Q9Y535	POLR3H
P00445	SOD1	P00441	SOD1
Q12003	ENV7	O75716	STK16
P40344	ATG3	Q9NT62	ATG3
Q12024	YTM1	Q9GZL7	WDR12
P21182	SPE2	P17707	AMD1
P25335	DAL2	Q8N6M5	ALLC
P52286	SKP1	P63208	SKP1
P49704	PRP31	Q8WWY3	PRPF31
Q03308	VPS16	Q9H269	VPS16
P47160	ENT3	Q14677	CLINT1
P53934	YNL092W	Q8N4J0	CARNMT1
P40094	COG3	Q96JB2	COG3
Q06679	UTP4	Q969X6	UTP4
P53081	NIF3	Q9GZT8	NIF3L1
P25337	BUD31	P41223	BUD31
P41543	OST1	P04843	RPN1
P32502	GCD7	P49770	EIF2B2
P24482	DPB2	P56282	POLE2
P53145	LSG1	P36915	GNL1
P40085	EMP65	Q6NXT6	TAPT1
P33201	MRT4	Q9UKD2	MRTO4
P53538	SSU72	Q9NP77	SSU72
Q06245	SEC10	O00471	EXOC5
Q12093	SLM3	O75648	TRMU
Q01477	UBP3	Q14694	USP10
P53960	YNL040W	Q9BTE6	AARSD1
P89886	TMA20	Q9ULC4	MCTS1
P53731	ARC35	O15144	ARPC2
Q05933	ARC18	O15145	ARPC3
Q12289	CRC1	O43772	SLC25A20
P38301	GDT1	Q9HC07	TMEM165
P43601	ATG18	Q9Y484	WDR45
P39108	PEX7	O00628	PEX7
Q08032	CDC45	O75419	CDC45
P05375	OPI3	Q9UBM1	PEMT
P48445	BPL1	P50747	HLCS
P40004	YEA4	Q969S0	SLC35B4
P11745	RNA1	P46060	RANGAP1
P52492	UBC11	O00762	UBE2C
P39012	GAA1	O43292	GPAA1
P38137	PCS60	Q4G176	ACSF3
O13525	COQ4	Q9Y3A0	COQ4
Q04149	MUS81	Q96NY9	MUS81
P21734	UBC1	P61086	UBE2K
P41920	YRB1	P43487	RANBP1
P39952	OXA1	Q15070	OXA1L
P38961	RRP8	O43159	RRP8
P19736	PRP9	Q12874	SF3A3
P38061	RPL32	P62910	RPL32
P36125	GMH1	Q53HI1	UNC50
P41735	CAT5	Q99807	COQ7
Q12400	TRM10	Q8TBZ6	TRMT10A
P38759	VPS29	Q9UBQ0	VPS29
Q12483	SNF8	Q96H20	SNF8
Q06147	LCB5	Q9NYA1	SPHK1
Q12383	TRM13	Q9NUP7	TRMT13
P16639	ATE1	O95260	ATE1
P21827	SRM1	P18754	RCC1
P53337	ERV29	O15260	SURF4
P42840	YNL320W	Q7L211	ABHD13
P38206	RFT1	Q96AA3	RFT1
P14736	RAD4	Q01831	XPC
P40958	MAD2	Q13257	MAD2L1
P40544	YKE4	Q92504	SLC39A7
P53064	RTF1	Q92541	RTF1
P00572	CDC8	P23919	DTYMK
P38121	POL12	Q14181	POLA2
P52491	UBC12	P61081	UBE2M
Q12199	TIP41	O75663	TIPRL
Q01590	SED5	Q13190	STX5
P53889	FMP41	Q6P587	FAHD1
P22214	SEC22	O75396	SEC22B
Q08273	HRT1	P62877	RBX1
Q02776	TIM50	Q3ZCQ8	TIMM50
P39706	SWD1	Q15291	RBBP5
Q01852	TIM44	O43615	TIMM44
P22580	AMD2	O00519	FAAH
P40318	SSM4	O60337	2019-03-06
P39946	PAC1	P43034	PAFAH1B1
P34087	RPB7	P62487	POLR2G
P32583	SRP40	Q14978	NOLC1
P38439	LEO1	Q8WVC0	LEO1
P06197	PIS1	O14735	CDIPT
Q06504	NAT3	P61599	NAA20
Q12246	LCB4	Q9NRA0	SPHK2
P38197	YBL036C	O94903	PLPBP
P14907	NSP1	P37198	NUP62
P54964	REX2	Q9Y3B8	REXO2
P32783	ABD1	O43148	RNMT
P34248	YKL100C	Q8TCT9	HM13
Q06436	MAG2	Q8N5U6	RNF10
P53200	EFM5	Q8WVE0	EEF1AKMT1
P53230	TAM41	Q96BW9	TAMM41
Q04067	TIF35	O75821	EIF3G
P53266	SHY1	Q15526	SURF1
P48567	PUS4	Q8WWH5	TRUB1
P53067	KAP114	Q96P70	IPO9
P20048	SEC59	Q9UPQ8	DOLK
P46948	SKI6	Q9NPD3	EXOSC4
P29703	RAM2	P49354	FNTA
Q12004	TFB4	Q13889	GTF2H3
P09119	CDC6	Q99741	CDC6
P40560	YIL001W	Q969K4	ABTB1
P25569	GID7	Q9H7D7	WDR26
P14906	SEC63	Q9UGP8	SEC63
P36070	RRN3	Q9NYV6	RRN3
Q03677	ADI1	Q9BV57	ADI1
P38207	APN2	Q9UBZ4	APEX2
Q04311	VMS1	Q9H8Y5	ANKZF1
Q02256	YVH1	Q9UNI6	DUSP12
P31334	MRPL9	P09001	MRPL3
Q03338	PRP3	O43395	PRPF3
Q03290	TFB3	P51948	MNAT1
Q08208	NOP12	P42696	RBM34
P53219	IMO32	Q8NFV4	ABHD11
P53839	GOR1	Q9UBQ7	GRHPR
P22696	ESS1	Q13526	PIN1
P43558	OTU1	Q5VVQ6	YOD1
P47061	VPS53	Q5VIR6	VPS53
P38796	PPE1	Q9Y570	PPME1
Q01976	YSA1	Q9UKK9	NUDT5
Q04924	GTB1	P14314	PRKCSH
P35197	GCS1	Q8N6T3	ARFGAP1
P53164	NPY1	Q9BQG2	NUDT12
P32833	ORC2	Q13416	ORC2
P39937	PAC2	Q15813	TBCE
P52918	MSN5	Q9HAV4	XPO5
P38829	YHR122W	Q9Y3D0	CIAO2B
Q04174	SMP3	Q86VD9	PIGZ
P32495	NHP2	Q9NX24	NHP2
P32860	NFU1	Q9UMS0	NFU1
Q12102	CFT2	Q9P2I0	CPSF2
Q03941	CAB5	Q8WVC6	DCAKD
Q07534	HEM25	Q96DW6	SLC25A38
P47051	AIM22	Q9Y234	LIPT1
Q08924	RTT10	Q9NNW5	WDR6
P13434	HAP3	P25208	NFYB
P53930	YAF9	O95619	YEATS4
Q00381	APS2	P53680	AP2S1
P06182	CYC3	P53701	HCCS
Q05648	MRX10	Q9NWS8	RMND1
P20435	RPO26	P61218	POLR2F
Q08282	PPM2	O60294	LCMT2
P32480	HIR2	P54198	HIRA
P38170	BRN1	Q15003	NCAPH
Q06835	RDS3	Q7RTV0	PHF5A
Q07648	DTD1	Q8TEA8	DTD1
P38701	RPS20	P60866	RPS20
P40492	FYV10	Q7L5Y9	MAEA
P36032	MCH2	O15403	SLC16A6
Q06682	UBX5	O94888	UBXN7
P38869	SVP26	Q6UWH6	TEX261
P25574	EMC1	Q8N766	EMC1
P20484	MAK11	Q9NWT1	PAK1IP1
P36039	EMC3	Q9P0I2	EMC3
P14120	RPL30	P62888	RPL30
P54837	ERV25	P49755	TMED10
P25625	PER1	Q96FM1	PGAP3
P40015	ISC1	O60906	SMPD2
P47821	SSN8	P24863	CCNC
Q01217	ARG5 ARG6	Q8N159	NAGS
Q99247	YOL087C	Q8TAF3	WDR48
P47119	HAM1	Q9BY32	ITPA
Q03697	YMD8	Q9NQQ7	SLC35C2
P00854	ATP6	P00846	MT-ATP6
P36100	TFA1	P29083	GTF2E1
P48363	PAC10	P61758	VBP1
P40206	JLP2	Q86WR0	CCDC25
P34222	PTH2	Q9Y3E5	PTRH2
P54791	ORC4	O43929	ORC4
P27882	ERV1	P55789	GFER
Q12341	HAT1	O14929	HAT1
P47096	BNA1	P46952	HAAO
Q04600	TMA64	P41214	EIF2D
Q06217	SMD2	P62316	SNRPD2
P34247	UTP11	Q9Y3A2	UTP11
P32472	FPR2	P26885	FKBP2
P40347	LTP1	P24666	ACP1
Q12424	YDL206W	Q6J4K2	SLC8B1
P36163	OMA1	Q96E52	OMA1
P53257	TPC1	Q9HC21	SLC25A19
O14467	MBF1	O60869	EDF1
P53255	DRN1	Q69YN2	CWF19L1
P28320	YJU2	Q9BW85	YJU2
P53919	NAF1	Q96HR8	NAF1
P32626	UTR4	Q9UHY7	ENOPH1
Q08281	RTC1	Q96S15	WDR24
P40555	NAS2	O00233	PSMD9
P40530	PKP1	O14874	BCKDK
P33767	WBP1	P39656	DDOST
P32496	RPN12	P48556	PSMD8
P38203	LSM2	Q9Y333	LSM2
P36151	YKR070W	Q9BXW7	HDHD5
P41814	GCD10	Q9UJA5	TRMT6
P09457	ATP5	P48047	ATP5PO
P53323	BUD32	Q96S44	TP53RK
Q12453	CEX1	Q96KG9	SCYL1
Q04489	YML096W	Q9NWL6	ASNSD1
Q05131	YMR034C	Q0GE19	SLC10A7
Q04177	UTP5	Q15061	WDR43
P47058	TAD2	Q7Z6V5	ADAT2
P40460	NDC80	O14777	NDC80
P47166	SGM1	P82094	TMF1
P43583	BLM10	Q14997	PSME4
P38797	PTC7	Q8NI37	PPTC7
P53840	TOF1	Q9UNS1	TIMELESS
P53875	MRPL19	Q9Y3B7	MRPL11
P48589	RPS12	P25398	RPS12
P32611	RML2	Q5T653	MRPL2
P37366	CCL1	P51946	CCNH
P32461	DPH2	Q9BQC3	DPH2
P32910	RPC34	Q9H1D9	POLR3F
Q08285	RRP40	Q9NQT5	EXOSC3
Q02767	VPS28	Q9UK41	VPS28
Q04081	PPM1	Q9UIC8	LCMT1
P25301	RAD57	O43542	XRCC3
P28004	PRP45	Q13573	SNW1
Q02784	GRX5	Q86SX6	GLRX5
Q08971	YPL225W	Q9BVG4	PBDC1
Q04638	ITT1	Q9UBS8	RNF14
Q12440	APC2	Q9UJX6	ANAPC2
P50086	NAS6	O75832	PSMD10
P38324	SLX1	Q9BQ83	SLX1A SLX1B
P25583	KAR4	Q9HCE5	METTL14
P25637	YIH1	Q9P2X3	IMPACT
P27999	RPB9	P36954	POLR2I
P39726	GCV3	P23434	GCSH
Q00916	SNP1	P08621	SNRNP70
P39111	VMA7	Q16864	ATP6V1F
Q05016	YMR226C	Q6UWP2	DHRS11
P46972	IMP2	Q96T52	IMMP2L
Q03390	VPS60	Q9NZZ3	CHMP5
Q08444	NOB1	Q9ULX3	NOB1
Q08446	SGT1	Q9Y2Z0	SUGT1
P14020	DPM1	O60762	DPM1
P53732	MRPS12	O15235	MRPS12
P28000	RPC19	Q9Y2S0	POLR1D
Q06631	BFR2	Q9NY61	AATF
P53722	ATP23	Q9Y6H3	ATP23
P40012	HEM14	P50336	PPOX
Q12012	YOR289W	Q6DCA0	AMMECR1L
P25332	RBK1	Q9H477	RBKS
Q12504	RKM4	Q8TBK2	SETD6
Q12339	UTP23	Q9BRU9	UTP23
Q06163	EST2	O14746	TERT
P27680	COQ3	Q9NZJ6	COQ3
Q04307	RPC11	Q9Y2Y1	POLR3K
P06844	SPT3	O75486	SUPT3H
P39985	POL5	Q9BQG0	MYBBP1A
Q04493	GIM5	Q99471	PFDN5
Q12510	CMR1	Q9H967	WDR76
Q03920	MTQ2	Q9Y5N5	N6AMT1
Q01454	CTF4	O75717	WDHD1
P53909	AAH1	P00813	ADA
P22139	RPB10	P62875	POLR2L
P32609	PEP7	Q9H1K0	RBSN
P53196	RPN14	Q9BRP4	PAAF1
P53259	PCP1	Q9H300	PARL
P36095	VPS24	Q9Y3E7	CHMP3
P53743	ESF2	Q9ULW3	ABT1
P10127	ADH4	Q8IWW8	ADHFE1
P25604	STP22	Q99816	TSG101
P10862	RAD18	Q9NS91	RAD18
P40029	MXR1	Q9UJ68	MSRA
P50947	PHO23	Q9NXR8	ING3
P53843	IST1	P53990	IST1
Q04338	VTI1	Q96AJ9	VTI1A
P41910	MAF1	Q9H063	MAF1
Q05568	PEX10	O60683	PEX10
P53163	MNP1	P52815	MRPL12
Q92317	NCB2	Q01658	DR1
P39904	VPS52	Q8N1B4	VPS52
P80667	PEX13	Q92968	PEX13
P32523	PRP19	Q9UMS4	PRPF19
P53201	SWC4	Q9NPF5	DMAP1
P17261	ERS1	O60931	CTNS
P47089	TMA22	O43583	DENR
P43321	SMD3	P62318	SNRPD3
P25270	MRM1	Q6IN84	MRM1
P53123	MRM2	Q9UI43	MRM2
P53068	DOC1	Q9UM13	ANAPC10
P40959	MVP1	Q9Y5X2	SNX8
P27476	NSR1	Q15287	RNPS1
Q12520	HUT1	P78383	SLC35B1
Q03337	TRS31	Q8IUR0	TRAPPC5
P32349	RPC82	Q9BUI4	POLR3C
Q03151	MTG1	Q9BT17	MTG1
Q06096	COG4	Q9H9E3	COG4
Q6Q546	HUB1	Q9BZL1	UBL5
Q07560	CRD1	Q9UJA2	CRLS1
P41734	IAH1	Q2TAA2	IAH1
P35202	THI80	Q9H3S4	TPK1
P33313	CNS1	O95801	TTC4
P09032	GCD1	Q9NR50	EIF2B3
Q05776	UPS1	Q9Y255	PRELID1
P38786	RPP1	P78346	RPP30
Q06549	CDD1	P32320	CDA
P47077	NOP9	Q86U38	NOP9
Q03778	FMN1	Q969G6	RFK
P53102	MND1	Q9BWT6	MND1
P36520	MRPL10	Q9P015	MRPL15
Q03768	GIR2	Q9H446	RWDD1
P32352	ERG2	Q99720	SIGMAR1
P23797	GPI12	Q9Y2B2	PIGL
Q12080	NOP53	Q9NZM5	NOP53
P36080	RRP14	O75683	SURF6
P41903	TES1	O14734	ACOT8
P38688	SRP72	O76094	SRP72
P47017	LSM1	O15116	LSM1
P53177	TYW3	Q6IPR3	TYW3
P53223	CAX4	Q86YN1	DOLPP1
Q05473	MRX8	Q8N3Z3	GTPBP8
P25343	RVS161	Q9NQY0	BIN3
Q04272	VPS20	Q96FZ7	CHMP6
P53212	YGR021W	Q9BSH4	TACO1
Q04049	RAD30	Q9Y253	POLH
P38698	PPX1	Q86TP1	PRUNE1
Q12063	NUS1	Q96E22	NUS1
Q12157	APC11	Q9NYG5	ANAPC11
Q08278	MED7	O43513	MED7
P53335	PXR1	Q96BK5	PINX1
P47142	VPS25	Q9BRG1	VPS25
Q04080	GPI17	Q96S52	PIGS
P53256	RRP46	Q9NQT4	EXOSC5
P36097	TTI1	O43156	TTI1
P33331	NTF2	P61970	NUTF2
P36152	DRE2	Q6FI81	CIAPIN1
P38242	ALG14	Q96F25	ALG14
Q12487	MRPL23	Q9BYD1	MRPL13
Q04370	PEX12	O00623	PEX12
P47130	CSN12	Q5JVF3	PCID2
P32902	MRP4	Q9Y399	MRPS2
P28519	RAD14	P23025	XPA
Q04004	PLP1	O14530	TXNDC9
P40099	FAU1	P49914	MTHFS
Q04372	TAP42	P78318	IGBP1
P43567	AGX1	P21549	AGXT
P36053	ELF1	P60002	ELOF1
P28627	IMP1	Q96LU5	IMMP1L
Q8TGJ3	KSH1	Q8TBQ9	TMEM167A
P53905	LSM7	Q9UK45	LSM7
Q12328	TIM22	Q9Y584	TIMM22
P28625	YIM1	Q8WWV3	RTN4IP1
Q12125	GET4	Q7L5D6	GET4
Q04471	YMR114C	Q96FZ2	HMCES
P32914	SPT4	P63272	SUPT4H1
Q12330	SME1	P62304	SNRPE
P53962	YNL035C	Q96FK6	WDR89
P53927	NOP15	Q9BYG3	NIFK
P32774	TOA2	P52657	GTF2A2
Q06563	SYM1	P39210	MPV17
Q03388	VPS72	Q15906	VPS72
Q03786	YDR248C	Q5T6J7	IDNK
P53112	PEX14	O75381	PEX14
P53900	GIM3	Q9NQP4	PFDN4
P52553	YKE2	O15212	PFDN6
P54999	SMX3	P62306	SNRPF
Q02770	CWC27	Q6UX04	CWC27
P38319	TDP1	Q9NUW8	TDP1
P42949	PAM16	Q9Y3D7	PAM16
P20436	RPB8	P52434	POLR2H
P46964	OST2	P61803	DAD1
P52891	NUP84	P57740	NUP107
P53072	TAN1	Q9NXG2	THUMPD1
P53959	COG6	Q9Y2V7	COG6
P38782	MED6	O75586	MED6
P40554	URM1	Q9BTM9	URM1
P38910	HSP10	P61604	HSPE1
P43577	GNA1	Q96EK6	GNPNAT1
P40089	LSM5	Q9Y4Y9	LSM5
Q03705	CGI121	Q9Y3C4	TPRKB
P38736	GOS1	O95249	GOSR1
P36154	AIM29	Q3KRA6	C2orf76
Q12165	ATP16	P30049	ATP5F1D
Q03774	TRM82	P57081	WDR4
Q02197	MAK10	Q5VZE5	NAA35
P53899	CUZ1	Q8TCF1	ZFAND1
Q03530	RCE1	Q9Y256	RCE1
P38351	PAF1	Q8N7H5	PAF1
Q03776	PRP42	Q86UA1	PRPF39
Q12347	HRT3	Q9UK97	FBXO9
Q06005	LIP2	A6NK58	LIPT2
P32776	TFB1	P32780	GTF2H1
Q12133	SPC3	P61009	SPCS3
Q12452	ERG27	P56937	HSD17B7
Q06510	TAZ1	Q16635	TAZ
P39721	AIM2	Q96DG6	CMBL
P40030	ERG28	Q9UKR5	ERG28
Q6Q560	ISD11	Q9HD34	LYRM4
P28321	YJU3	Q99685	MGLL
P40008	FMP52	Q9BUP3	HTATIP2
P53904	ALF1	Q99426	TBCB
Q12481	RRP36	Q96EU6	RRP36
P38326	SWC5	Q9UEE9	CFDP1
Q01080	RPA49	Q9GZS1	POLR1E
P40005	GIM4	Q9UHV9	PFDN2
P25040	TSR4	Q16342	PDCD2
P40204	SMX2	P62308	SNRPG
P42941	SER2	P78330	PSPH
P34253	KTI12	Q96EK9	KTI12
Q03784	TRS23	Q9Y296	TRAPPC4
P00427	COX6	P20674	COX5A
P50874	ORC5	O43913	ORC5
P40481	HPM1	O95568	METTL18
Q12420	SNU66	O43290	SART1
Q02260	SMD1	P62314	SNRPD1
P53923	NCS2	Q2VPK5	CTU2
P47158	IBA57	Q5T440	IBA57
P32807	YKU70	P12956	XRCC6
Q02775	SLU7	O95391	SLU7
Q12322	YOL114C	Q14197	MRPL58
P32529	RPA12	Q9P1U0	ZNRD1
Q03630	BET5	Q9Y5R8	TRAPPC1
Q08952	OXR1	A0PJX2	TLDC2
P38342	TSC10	Q06136	KDSR
P57743	LSM3	P62310	LSM3
P40986	CDC1	Q53F39	MPPE1
Q12239	YOL107W	Q12893	TMEM115
Q99181	HSH49	Q5JQF8	PABPC1L2A PABPC1L2B
Q03687	YMR010W	Q8N2U9	PQLC1
P36057	SRP102	Q9Y5M8	SRPRB
P38765	YHI9	P30039	PBLD
Q12387	MDM20	Q14CX7	NAA25
P53193	JAC1	Q8IWL3	HSCB
Q06672	TSR2	Q969E8	TSR2
Q6Q547	NOP10	Q9NPE3	NOP10
P32463	ACP1	O14561	NDUFAB1
P53073	EMC4	Q5J8M3	EMC4
Q06152	YLR271W	Q8N954	GPATCH11
P33895	NUF2	Q9BZD4	NUF2
P39707	SEN34	Q9BSV6	TSEN34
P38687	SRP68	Q9UHB9	SRP68
P53911	EAF7	Q9NV56	MRGBP
P00128	QCR7	P14927	UQCRB
Q03071	ELC1	Q15369	ELOC
P53877	IPI3	Q9BV38	WDR18
P40359	PSF2	Q9Y248	GINS2
P40070	LSM4	Q9Y4Z0	LSM4
P40515	FIS1	Q9Y3D6	FIS1
Q12136	SAS10	Q9NQZ2	UTP3
Q06338	BCP1	Q9P287	BCCIP
P38336	POP4	O95707	POP4
Q08004	BUD20	O00488	ZNF593
P87108	TIM10	P62072	TIMM10
P38828	LSM12	Q3MHD2	LSM12
P53851	TEX1	Q96J01	THOC3
Q3E731	COX19	Q49B96	COX19
O74700	TIM9	Q9Y5J7	TIMM9
Q12067	ATX2	Q9NUM3	SLC39A9
Q12488	PSF1	Q14691	GINS1
Q12315	GLE1	Q53GS7	GLE1
Q12425	ISA2	Q86U28	ISCA2
Q02884	ELP4	Q96EB1	ELP4
P23179	SPO11	Q9Y5K1	SPO11
Q12380	ATG5	Q9H1Y0	ATG5
Q05779	COQ9	O75208	COQ9
P28272	URA1	Q02127	DHODH
P07274	PFY1	Q8NHR9	PFN4
P38876	PTH1	Q86Y79	PTRH1
P36077	SRX1	Q9BYN0	SRXN1
Q04223	YMR130W	Q9BSH5	HDHD3
Q06511	RRP15	Q9Y3B9	RRP15
P06174	HEM4	P10746	UROS
P25441	RPC53	P05423	POLR3D
P53063	RAI1	O77932	DXO
P35179	SSS1	P60059	SEC61G
P40526	DFG10	Q9H8P0	SRD5A3
Q03406	SLD5	Q9BRT9	GINS4
P47123	MOG1	Q9HD47	RANGRF
Q06411	SPP382	Q9UBB9	TFIP11
P53299	TIM13	Q9Y5L4	TIMM13
P53275	YGR127W	Q6ICL3	TANGO2
P38992	SUR2	Q96IV6	FAXDC2
Q05863	YLR281C	Q9H3J6	C12orf65
P05626	ATP4	P24539	ATP5PB
Q06406	LSM6	P62312	LSM6
P53136	NSA1	Q6RFH5	WDR74
O14464	RTC6	Q9P0J6	MRPL36
P89102	SEC5	Q96KP1	EXOC2
Q04603	DPB4	Q9NRF9	POLE3
Q03792	RIM13	Q9Y6W3	CAPN7
P47076	RPC17	O75575	CRCP
P49167	RPL38	P63173	RPL38
P38261	EXO84	Q8IYI6	EXOC8
P25559	DCC1	Q9BVC3	DSCC1
P36090	ANR2	A4D1U4	LCHN
P38865	CTR2	O15431	SLC31A1
P11747	TAF13	Q15543	TAF13
Q02889	MGR2	P60602	ROMO1
P25654	YCR090C	Q9NWV4	CZIB
P53750	YNR064C	Q9BV23	ABHD6
Q9URQ3	TAD3	Q96EY9	ADAT3
P36145	TFA2	P29084	GTF2E2
P39724	BOL3	Q53S33	BOLA3
Q06636	GPI11	Q07326	PIGF
P36528	MRPL17	Q9H2W6	MRPL46
P52923	AIF1	Q9BRQ8	AIFM2
Q06213	NUT2	Q9BTT4	MED10
P53944	MTQ1	Q9Y5R4	HEMK1
P53633	YIP3	Q9UI14	RABAC1
Q3E834	YOS1	Q9Y5U9	IER3IP1
Q04773	YMR074C	O14737	PDCD5
P22135	ATP12	Q8N5M1	ATPAF2
P38211	GPI18	Q9NUD9	PIGV
Q02608	MRPS16	Q9Y3D3	MRPS16
P48606	RBL2	O75347	TBCA
Q12159	YRA1	Q86V81	ALYREF
P22353	MRPL8	Q9NRX2	MRPL17
O60200	MDM35	O43715	TRIAP1
P38013	AHP1	P30044	PRDX5
Q12155	YLR050C	Q5BJF2	TMEM97
P32357	AAR2	Q9Y312	AAR2
Q12368	SNU23	Q96NC0	ZMAT2
Q04401	SDH7	Q9NRP4	SDHAF3
P04037	COX4	P10606	COX5B
P40422	RPC10	P53803	POLR2K
P38890	SET5	Q6GMV2	SMYD5
P25617	YCR016W	Q9BRJ6	C7orf50
Q07913	NSE1	Q8WV22	NSMCE1
P51998	YML6	Q9BYD3	MRPL4
P53082	BOL2	Q9H3K6	BOLA2 BOLA2B
Q12146	PSF3	Q9BRX5	GINS3
P27616	ADE1	P22234	PAICS
P53110	YGL159W	Q14894	CRYM
Q3E7B7	YDL085C-A	P84101	SERF2
P30902	ATP7	O75947	ATP5PD
P28795	PEX3	P56589	PEX3
P32617	IES6	Q6PI98	INO80C
Q06089	YPR098C	Q6UW68	TMEM205
P40561	SGN1	Q9NX07	TRNAU1AP
Q3E793	BOL1	Q9Y3E2	BOLA1
P47093	LSM8	O95777	LSM8
Q12287	COX17	Q14061	COX17
Q08199	SIL1	Q9H173	SIL1
P32800	PEX2	P28328	PEX2
P47172	YJR141W	Q7Z6J8	UBE3D
Q96VH5	MIC10	Q5TGZ0	MICOS10
P46961	GPI2	Q92535	PIGC
P40565	IST3	Q9Y3B4	SF3B6
Q6WNK7	SUS1	Q9NPA8	ENY2
Q04869	YMR315W	Q9UQ10	DHDH
P32387	MRP20	Q16540	MRPL23
P40208	GID8	Q9NWU2	GID8
P40509	SEC28	O14579	COPE
Q12428	PDH1	A6NK06	ACOD1
P38235	YBR053C	Q15493	RGN
O13329	FOB1	Q6ZNG9	KRBA2
P47138	JJJ3	Q6P3W2	DNAJC24
P33399	LHP1	Q9BRS8	LARP6
Q08689	NAT5	Q9GZZ1	NAA50
Q3E7A9	CMC4	P56277	CMC4
P36516	MRPL3	Q9H9J2	MRPL44
P10663	MRP2	O60783	MRPS14
P22289	QCR9	Q9UDW1	UQCR10
Q06263	VTA1	Q9NP79	VTA1
Q05809	COA4	Q9NYJ1	COA4
P47133	EMC2	Q15006	EMC2
P38293	UMP1	Q9Y244	POMP
P38636	ATX1	O00244	ATOX1
Q12164	POM33	P57088	TMEM33
Q08202	OPI10	Q53FT3	HIKESHI
Q3E7C1	TFB5	Q6ZYL4	GTF2H5
P28778	MRP17	P82932	MRPS6
P25631	YCR051W	Q86W74	ANKRD46
Q3E835	MHF1	Q8N2Z9	CENPS
Q04082	GPI19	P57054	PIGP
Q12447	PAA1	Q16613	AANAT
Q06090	MRPL51	Q8N983	MRPL43
P53146	USE1	Q9NZ43	USE1
P25348	MRPL32	Q9BYC8	MRPL32
P53846	LTO1	Q8WV07	LTO1
P28005	POP5	Q969H6	POP5
