# Supplementary material for: Humanized yeast genetic interaction mapping predicts synthetic lethal interactions of FBXW7 in breast cancer
Source: BMC Med Genomics. 2019 Jul 27;12:112. doi: 10.1186/s12920-019-0554-z (PMC6660958; doi:10.1186/s12920-019-0554-z)
Supplement: Supplementary file 3 — Table S2. HYGIN network table. This table contains the initial mapping data from the yeast network where SL interactions are represented in pairs by A and B (Yeast Gene ID A, Yeast Gene ID B, Yeast Gene Name A, Yeast Gene Name B, E-value, and P-value). Through the 3-stage mapping process used to generate HYGIN, it also contains columns corresponding to Yeast Protein Accession (A and B), Human Protein Accession (A and B), and Human Gene Name (A and B). Human gene names were used to generate the network in Cytoscape. Due to some reciprocal screens in the initial yeast screen, there were some duplicate (reciprocal) entries in this table. Once the network was loaded into Cytoscape, “Remove duplicate edges” was used to eliminate reciprocal hits. This resulted in the 1,009 genes and 10,419 edges in the final HYGIN network. (XLS 2700 kb) [file 12920_2019_554_MOESM3_ESM.xls]

## Sheet: Supplementary Table S2
HYGIN network table
YeastGeneIDA	YeastGeneNameA	YeastGeneIDB	YeastGeneNameB	eValue	pValue	YeastProteinAccessionA	YeastProteinAccessionB	HumanProteinAccessionA	HumanProteinAccessionB	HumanGeneNameA	HumanGeneNameB
YAL025C	MAK16	YHR088W	RPF1	-0.2844	6.86e-17	P10962	P38805	Q9BXY0	Q9H9Y2	MAK16	RPF1
YAL032C	PRP45	YBL074C	AAR2	-0.4623	1.15e-15	P28004	P32357	Q13573	Q9Y312	SNW1	AAR2
YAL032C	PRP45	YBR055C	PRP6	-0.5388	3.15e-08	P28004	P19735	Q13573	O94906	SNW1	PRPF6
YAL032C	PRP45	YDL098C	SNU23	-0.2753	0.00729	P28004	Q12368	Q13573	Q96NC0	SNW1	ZMAT2
YAL032C	PRP45	YDR088C	SLU7	-0.3907	1.01e-76	P28004	Q02775	Q13573	O95391	SNW1	SLU7
YAL032C	PRP45	YDR088C	SLU7	-0.4129	8.55e-14	P28004	Q02775	Q13573	O95391	SNW1	SLU7
YAL032C	PRP45	YDR416W	SYF1	-0.3801	3.39e-16	P28004	Q04048	Q13573	Q9HCS7	SNW1	XAB2
YAL032C	PRP45	YGL120C	PRP43	-0.2961	7.98e-15	P28004	P53131	Q13573	O43143	SNW1	DHX15
YAL032C	PRP45	YGR278W	CWC22	-0.5577	4.69e-35	P28004	P53333	Q13573	Q9HCG8	SNW1	CWC22
YAL032C	PRP45	YHR058C	MED6	-0.5315	0	P28004	P38782	Q13573	O75586	SNW1	MED6
YAL032C	PRP45	YKL095W	YJU2	-0.4898	1.01e-16	P28004	P28320	Q13573	Q9BW85	SNW1	CCDC94
YAL032C	PRP45	YKR086W	PRP16	-0.3346	1.54e-75	P28004	P15938	Q13573	Q92620	SNW1	DHX38
YAL032C	PRP45	YLR117C	CLF1	-0.3997	5.86e-15	P28004	Q12309	Q13573	Q9BZJ0	SNW1	CRNKL1
YAL032C	PRP45	YLR268W	SEC22	-0.2066	0.00679	P28004	P22214	Q13573	O75396	SNW1	SEC22B
YAL032C	PRP45	YML049C	RSE1	-0.3707	3.81e-72	P28004	Q04693	Q13573	Q15393	SNW1	SF3B3
YAL032C	PRP45	YPR016C	TIF6	-0.2171	3.72e-05	P28004	Q12522	Q13573	P56537	SNW1	EIF6
YAL032C	PRP45	YPR094W	RDS3	-0.2574	1.68e-11	P28004	Q06835	Q13573	Q7RTV0	SNW1	PHF5A
YAL033W	POP5	YNL062C	GCD10	-0.2167	2.12e-18	P28005	P41814	Q969H6	Q9UJA5	POP5	TRMT6
YAL033W	POP5	YDL126C	CDC48	-0.2304	0.0001	P28005	P25694	Q969H6	P55072	POP5	VCP
YAL033W	POP5	YDR045C	RPC11	-0.3256	0	P28005	Q04307	Q969H6	Q9Y2Y1	POP5	POLR3K
YAL033W	POP5	YGR002C	SWC4	-0.4387	4.85e-09	P28005	P53201	Q969H6	Q9NPF5	POP5	DMAP1
YAL033W	POP5	YNL062C	GCD10	-0.3514	1.05e-07	P28005	P41814	Q969H6	Q9UJA5	POP5	TRMT6
YAL033W	POP5	YNR003C	RPC34	-0.2028	4.57e-05	P28005	P32910	Q969H6	Q9H1D9	POP5	POLR3F
YAL033W	POP5	YOR116C	RPO31	-0.3014	1.76e-39	P28005	P04051	Q969H6	O14802	POP5	POLR3A
YAL033W	POP5	YOR224C	RPB8	-0.3198	1.2e-09	P28005	P20436	Q969H6	P52434	POP5	POLR2H
YAL033W	POP5	YOR262W	GPN2	-0.2545	4.46e-24	P28005	Q08726	Q969H6	Q9H9Y4	POP5	GPN2
YBL020W	RFT1	YDL145C	COP1	-0.4601	2.47e-10	P38206	P53622	Q96AA3	P53621	RFT1	COPA
YBL020W	RFT1	YDL193W	NUS1	-0.3064	1.17e-10	P38206	Q12063	Q96AA3	Q96E22	RFT1	NUS1
YBL020W	RFT1	YDR434W	GPI17	-0.2104	0.0064	P38206	Q04080	Q96AA3	Q96S52	RFT1	PIGS
YBL020W	RFT1	YGR002C	SWC4	-0.5271	2.64e-12	P38206	P53201	Q96AA3	Q9NPF5	RFT1	DMAP1
YBL020W	RFT1	YLR459W	GAB1	-0.2461	1.13e-111	P38206	P41733	Q96AA3	Q9H490	RFT1	PIGU
YBL020W	RFT1	YML077W	BET5	-0.2244	0.0281	P38206	Q03630	Q96AA3	Q9Y5R8	RFT1	TRAPPC1
YBL020W	RFT1	YMR013C	SEC59	-0.3346	0.00012	P38206	P20048	Q96AA3	Q9UPQ8	RFT1	DOLK
YBL020W	RFT1	YMR296C	LCB1	-0.2717	0.00149	P38206	P25045	Q96AA3	O15269	RFT1	SPTLC1
YBL020W	RFT1	YPR183W	DPM1	-0.3187	8.14e-09	P38206	P14020	Q96AA3	O60762	RFT1	DPM1
YBL023C	MCM2	YBR202W	CDC47	-0.5053	3.33e-19	P29469	P38132	P49736	P33993	MCM2	MCM7
YBL023C	MCM2	YDL102W	CDC2	-0.3014	2.94e-12	P29469	P15436	P49736	P28340	MCM2	POLD1
YBL023C	MCM2	YER157W	COG3	-0.2555	1.26e-05	P29469	P40094	P49736	Q96JB2	MCM2	COG3
YBL023C	MCM2	YHR164C	DNA2	-0.4234	7.98e-21	P29469	P38859	P49736	P51530	MCM2	DNA2
YBL023C	MCM2	YJR057W	CDC8	-0.2155	8.36e-07	P29469	P00572	P49736	P23919	MCM2	DTYMK
YBL023C	MCM2	YLR274W	CDC46	-0.6853	0	P29469	P29496	P49736	P33992	MCM2	MCM5
YBL023C	MCM2	YPR019W	MCM4	-0.5941	2.19e-05	P29469	P30665	P49736	P33991	MCM2	MCM4
YBL026W	LSM2	YDR088C	SLU7	-0.3371	3.78e-05	P38203	Q02775	Q9Y333	O95391	LSM2	SLU7
YBL026W	LSM2	YDR182W	CDC1	-0.2815	1.17e-63	P38203	P40986	Q9Y333	Q53F39	LSM2	MPPE1
YBL026W	LSM2	YDR243C	PRP28	-0.7905	2.8e-95	P38203	P23394	Q9Y333	Q9BUQ8	LSM2	DDX23
YBL026W	LSM2	YDR311W	TFB1	-0.2946	5.89e-06	P38203	P32776	Q9Y333	P32780	LSM2	GTF2H1
YBL026W	LSM2	YGR047C	TFC4	-0.3947	4.25e-22	P38203	P33339	Q9Y333	Q9Y5Q9	LSM2	GTF3C3
YBL026W	LSM2	YGR091W	PRP31	-0.5388	4.18e-58	P38203	P49704	Q9Y333	Q8WWY3	LSM2	PRPF31
YBL026W	LSM2	YGR091W	PRP31	-0.7415	1.44e-59	P38203	P49704	Q9Y333	Q8WWY3	LSM2	PRPF31
YBL026W	LSM2	YJR017C	ESS1	-0.3812	4.51e-14	P38203	P22696	Q9Y333	Q13526	LSM2	PIN1
YBL026W	LSM2	YKL095W	YJU2	-0.3801	0.0293	P38203	P28320	Q9Y333	Q9BW85	LSM2	CCDC94
YBL026W	LSM2	YLR117C	CLF1	-0.6334	2.32e-73	P38203	Q12309	Q9Y333	Q9BZJ0	LSM2	CRNKL1
YBL026W	LSM2	YLR316C	TAD3	-0.2002	0.00684	P38203	Q9URQ3	Q9Y333	Q96EY9	LSM2	ADAT3
YBL026W	LSM2	YLR347C	KAP95	-0.7285	1.09e-49	P38203	Q06142	Q9Y333	Q14974	LSM2	KPNB1
YBL026W	LSM2	YML049C	RSE1	-0.2871	0.000951	P38203	Q04693	Q9Y333	Q15393	LSM2	SF3B3
YBL026W	LSM2	YNR003C	RPC34	-0.2194	1.74e-15	P38203	P32910	Q9Y333	Q9H1D9	LSM2	POLR3F
YBL026W	LSM2	YOR020C	HSP10	-0.2253	0.000438	P38203	P38910	Q9Y333	P61604	LSM2	HSPE1
YBL026W	LSM2	YOR116C	RPO31	-0.2948	2.64e-09	P38203	P04051	Q9Y333	O14802	LSM2	POLR3A
YBL026W	LSM2	YPR086W	SUA7	-0.2441	0.000993	P38203	P29055	Q9Y333	Q00403	LSM2	GTF2B
YBL026W	LSM2	YPR086W	SUA7	-0.2695	1.27e-05	P38203	P29055	Q9Y333	Q00403	LSM2	GTF2B
YBL026W	LSM2	YPR094W	RDS3	-0.3234	1.05e-73	P38203	Q06835	Q9Y333	Q7RTV0	LSM2	PHF5A
YBL026W	LSM2	YPR178W	PRP4	-0.6669	2.8e-31	P38203	P20053	Q9Y333	O43172	LSM2	PRPF4
YBL035C	POL12	YBR087W	RFC5	-0.2277	0.000202	P38121	P38251	Q14181	P40938	POLA2	RFC3
YBL035C	POL12	YBR198C	TAF5	-0.2217	5.89e-05	P38121	P38129	Q14181	Q15542	POLA2	TAF5
YBL035C	POL12	YDL030W	PRP9	-0.2323	0.000623	P38121	P19736	Q14181	Q12874	POLA2	SF3A3
YBL035C	POL12	YDL102W	CDC2	-0.2223	0.0149	P38121	P15436	Q14181	P28340	POLA2	POLD1
YBL035C	POL12	YGR211W	ZPR1	-0.2254	0.00143	P38121	P53303	Q14181	O75312	POLA2	ZPR1
YBL035C	POL12	YHR166C	CDC23	-0.303	8.09e-05	P38121	P16522	Q14181	Q9UJX2	POLA2	CDC23
YBL035C	POL12	YJR068W	RFC2	-0.2931	7.1e-21	P38121	P40348	Q14181	P35249	POLA2	RFC4
YBL035C	POL12	YKL022C	CDC16	-0.4543	1.82e-17	P38121	P09798	Q14181	Q13042	POLA2	CDC16
YBL035C	POL12	YKL045W	PRI2	-0.2621	0.000662	P38121	P20457	Q14181	P49643	POLA2	PRIM2
YBL035C	POL12	YKL125W	RRN3	-0.2623	0.00477	P38121	P36070	Q14181	Q9NYV6	POLA2	RRN3
YBL035C	POL12	YLR088W	GAA1	-0.3185	0.00123	P38121	P39012	Q14181	O43292	POLA2	GPAA1
YBL035C	POL12	YLR103C	CDC45	-0.2354	0.0224	P38121	Q08032	Q14181	O75419	POLA2	CDC45
YBL035C	POL12	YLR186W	EMG1	-0.2512	0.0106	P38121	Q06287	Q14181	Q92979	POLA2	EMG1
YBL035C	POL12	YLR186W	EMG1	-0.3717	2.98e-27	P38121	Q06287	Q14181	Q92979	POLA2	EMG1
YBL035C	POL12	YLR222C	UTP13	-0.2266	0.000112	P38121	Q05946	Q14181	Q12788	POLA2	TBL3
YBL035C	POL12	YLR274W	CDC46	-0.3229	0.000187	P38121	P29496	Q14181	P33992	POLA2	MCM5
YBL035C	POL12	YML069W	POB3	-0.2184	0.00578	P38121	Q04636	Q14181	Q08945	POLA2	SSRP1
YBL035C	POL12	YMR028W	TAP42	-0.3428	0.00059	P38121	Q04372	Q14181	P78318	POLA2	IGBP1
YBL035C	POL12	YNL102W	POL1	-0.2696	0.00548	P38121	P13382	Q14181	P09884	POLA2	POLA1
YBL035C	POL12	YOL094C	RFC4	-0.2098	0.0181	P38121	P40339	Q14181	P35250	POLA2	RFC2
YBL035C	POL12	YOR341W	RPA190	-0.2176	0.0107	P38121	P10964	Q14181	O95602	POLA2	POLR1A
YBL035C	POL12	YPR082C	DIB1	-0.2359	0.0299	P38121	Q06819	Q14181	P83876	POLA2	TXNL4A
YBL035C	POL12	YPR162C	ORC4	-0.2533	2.21e-25	P38121	P54791	Q14181	O43929	POLA2	ORC4
YBL035C	POL12	YPR190C	RPC82	-0.2222	0.0212	P38121	P32349	Q14181	Q9BUI4	POLA2	POLR3C
YBL041W	PRE7	YDL008W	APC11	-0.2061	0.026	P23724	Q12157	P20618	Q9NYG5	PSMB1	ANAPC11
YBL041W	PRE7	YDL102W	CDC2	-0.2729	3.5e-10	P23724	P15436	P20618	P28340	PSMB1	POLD1
YBL041W	PRE7	YDL126C	CDC48	-0.519	1.1e-14	P23724	P25694	P20618	P55072	PSMB1	VCP
YBL041W	PRE7	YDL126C	CDC48	-0.6335	7.46e-122	P23724	P25694	P20618	P55072	PSMB1	VCP
YBL041W	PRE7	YDR021W	FAL1	-0.4561	7.51e-21	P23724	Q12099	P20618	P38919	PSMB1	EIF4A3
YBL041W	PRE7	YDR060W	MAK21	-0.7415	0	P23724	Q12176	P20618	Q03701	PSMB1	CEBPZ
YBL041W	PRE7	YDR086C	SSS1	-0.3454	2.23e-08	P23724	P35179	P20618	P60059	PSMB1	SEC61G
YBL041W	PRE7	YDR236C	FMN1	-0.4271	5.46e-16	P23724	Q03778	P20618	Q969G6	PSMB1	RFK
YBL041W	PRE7	YER094C	PUP3	-0.519	0	P23724	P25451	P20618	P49720	PSMB1	PSMB3
YBL041W	PRE7	YFR050C	PRE4	-0.4821	8.02e-33	P23724	P30657	P20618	P28070	PSMB1	PSMB4
YBL041W	PRE7	YGL011C	SCL1	-0.5388	8.81e-63	P23724	P21243	P20618	P60900	PSMB1	PSMA6
YBL041W	PRE7	YGL048C	RPT6	-0.295	1.22e-05	P23724	Q01939	P20618	P62195	PSMB1	PSMC5
YBL041W	PRE7	YGR264C	MES1	-0.2253	0.0129	P23724	P00958	P20618	P56192	PSMB1	MARS
YBL041W	PRE7	YHR166C	CDC23	-0.519	3.04e-57	P23724	P16522	P20618	Q9UJX2	PSMB1	CDC23
YBL041W	PRE7	YJL104W	PAM16	-0.3689	3.09e-14	P23724	P42949	P20618	Q9Y3D7	PSMB1	PAM16
YBL041W	PRE7	YKL145W	RPT1	-0.4204	9.03e-29	P23724	P33299	P20618	P35998	PSMB1	PSMC2
YBL041W	PRE7	YLR197W	NOP56	-0.3017	0.0176	P23724	Q12460	P20618	O00567	PSMB1	NOP56
YBL041W	PRE7	YOR020C	HSP10	-0.5578	0	P23724	P38910	P20618	P61604	PSMB1	HSPE1
YBL041W	PRE7	YOR151C	RPB2	-0.2946	1.96e-25	P23724	P08518	P20618	P30876	PSMB1	POLR2B
YBL041W	PRE7	YOR254C	SEC63	-0.3812	5.63e-41	P23724	P14906	P20618	Q9UGP8	PSMB1	SEC63
YBL041W	PRE7	YOR362C	PRE10	-0.2477	0.00119	P23724	P21242	P20618	P25788	PSMB1	PSMA3
YBL041W	PRE7	YPL076W	GPI2	-0.3891	1.88e-09	P23724	P46961	P20618	Q92535	PSMB1	PIGC
YBL041W	PRE7	YPL076W	GPI2	-0.3543	3.07e-08	P23724	P46961	P20618	Q92535	PSMB1	PIGC
YBL074C	AAR2	YDR045C	RPC11	-0.3913	5.34e-112	P32357	Q04307	Q9Y312	Q9Y2Y1	AAR2	POLR3K
YBL074C	AAR2	YDR060W	MAK21	-0.3331	1.59e-12	P32357	Q12176	Q9Y312	Q03701	AAR2	CEBPZ
YBL074C	AAR2	YDR064W	RPS13	-0.2115	0.000308	P32357	P05756	Q9Y312	P62277	AAR2	RPS13
YBL074C	AAR2	YDR088C	SLU7	-0.2725	0.000146	P32357	Q02775	Q9Y312	O95391	AAR2	SLU7
YBL074C	AAR2	YDR236C	FMN1	-0.2158	0.00251	P32357	Q03778	Q9Y312	Q969G6	AAR2	RFK
YBL074C	AAR2	YDR243C	PRP28	-0.5282	1.29e-38	P32357	P23394	Q9Y312	Q9BUQ8	AAR2	DDX23
YBL074C	AAR2	YDR246W	TRS23	-0.2333	9.24e-06	P32357	Q03784	Q9Y312	Q9Y296	AAR2	TRAPPC4
YBL074C	AAR2	YDR416W	SYF1	-0.3492	5.71e-11	P32357	Q04048	Q9Y312	Q9HCS7	AAR2	XAB2
YBL074C	AAR2	YDR473C	PRP3	-0.3407	1.37e-15	P32357	Q03338	Q9Y312	O43395	AAR2	PRPF3
YBL074C	AAR2	YGL091C	NBP35	-0.2724	5.99e-11	P32357	P52920	Q9Y312	P53384	AAR2	NUBP1
YBL074C	AAR2	YGL120C	PRP43	-0.3708	1.16e-60	P32357	P53131	Q9Y312	O43143	AAR2	DHX15
YBL074C	AAR2	YGR278W	CWC22	-0.4206	8.27e-28	P32357	P53333	Q9Y312	Q9HCG8	AAR2	CWC22
YBL074C	AAR2	YJL011C	RPC17	-0.2076	0.00259	P32357	P47076	Q9Y312	O75575	AAR2	CRCP
YBL074C	AAR2	YKL095W	YJU2	-0.2919	2.12e-07	P32357	P28320	Q9Y312	Q9BW85	AAR2	CCDC94
YBL074C	AAR2	YKL196C	YKT6	-0.2887	4.47e-05	P32357	P36015	Q9Y312	O15498	AAR2	YKT6
YBL074C	AAR2	YLR026C	SED5	-0.2477	0.000287	P32357	Q01590	Q9Y312	Q13190	AAR2	STX5
YBL074C	AAR2	YLR117C	CLF1	-0.4197	1.57e-27	P32357	Q12309	Q9Y312	Q9BZJ0	AAR2	CRNKL1
YBL074C	AAR2	YLR268W	SEC22	-0.2197	0.0103	P32357	P22214	Q9Y312	O75396	AAR2	SEC22B
YBL074C	AAR2	YLR268W	SEC22	-0.3454	1.68e-12	P32357	P22214	Q9Y312	O75396	AAR2	SEC22B
YBL074C	AAR2	YML049C	RSE1	-0.2556	1.99e-05	P32357	Q04693	Q9Y312	Q15393	AAR2	SF3B3
YBL074C	AAR2	YMR197C	VTI1	-0.2451	7.09e-10	P32357	Q04338	Q9Y312	Q96AJ9	AAR2	VTI1A
YBL074C	AAR2	YOR020C	HSP10	-0.2368	2.96e-05	P32357	P38910	Q9Y312	P61604	AAR2	HSPE1
YBL074C	AAR2	YOR116C	RPO31	-0.3429	3.43e-20	P32357	P04051	Q9Y312	O14802	AAR2	POLR3A
YBL074C	AAR2	YPL076W	GPI2	-0.2286	9.16e-08	P32357	P46961	Q9Y312	Q92535	AAR2	PIGC
YBL074C	AAR2	YPR094W	RDS3	-0.2313	1.93e-13	P32357	Q06835	Q9Y312	Q7RTV0	AAR2	PHF5A
YBL076C	ILS1	YJL035C	TAD2	-0.2103	0.00337	P09436	P47058	P41252	Q7Z6V5	IARS	ADAT2
YBL076C	ILS1	YLR291C	GCD7	-0.2428	0.00227	P09436	P32502	P41252	P49770	IARS	EIF2B2
YBL076C	ILS1	YLR316C	TAD3	-0.2512	0.00603	P09436	Q9URQ3	P41252	Q96EY9	IARS	ADAT3
YBL084C	CDC27	YDL008W	APC11	-0.3315	1.93e-13	P38042	Q12157	P30260	Q9NYG5	CDC27	ANAPC11
YBL084C	CDC27	YDL126C	CDC48	-0.2543	6.61e-39	P38042	P25694	P30260	P55072	CDC27	VCP
YBL084C	CDC27	YDL147W	RPN5	-0.3073	1.2e-23	P38042	Q12250	P30260	O00232	CDC27	PSMD12
YBL084C	CDC27	YDL148C	NOP14	-0.2897	9.33e-06	P38042	Q99207	P30260	P78316	CDC27	NOP14
YBL084C	CDC27	YDR292C	SRP101	-0.3171	0.000652	P38042	P32916	P30260	P08240	CDC27	SRPRA
YBL084C	CDC27	YFR004W	RPN11	-0.2179	3.13e-11	P38042	P43588	P30260	O00487	CDC27	PSMD14
YBL084C	CDC27	YFR052W	RPN12	-0.3062	1.11e-09	P38042	P32496	P30260	P48556	CDC27	PSMD8
YBL084C	CDC27	YGL048C	RPT6	-0.3185	2.2e-64	P38042	Q01939	P30260	P62195	CDC27	PSMC5
YBL084C	CDC27	YGL048C	RPT6	-0.2269	6.62e-12	P38042	Q01939	P30260	P62195	CDC27	PSMC5
YBL084C	CDC27	YHR164C	DNA2	-0.3304	2.58e-07	P38042	P38859	P30260	P51530	CDC27	DNA2
YBL084C	CDC27	YHR166C	CDC23	-0.5462	5.11e-25	P38042	P16522	P30260	Q9UJX2	CDC27	CDC23
YBL084C	CDC27	YHR166C	CDC23	-0.6604	2.21e-47	P38042	P16522	P30260	Q9UJX2	CDC27	CDC23
YBL084C	CDC27	YJL074C	SMC3	-0.2966	2.4e-90	P38042	P47037	P30260	Q9UQE7	CDC27	SMC3
YBL084C	CDC27	YKL022C	CDC16	-0.6343	1.82e-42	P38042	P09798	P30260	Q13042	CDC27	CDC16
YBL084C	CDC27	YKL145W	RPT1	-0.5536	1.62e-126	P38042	P33299	P30260	P35998	CDC27	PSMC2
YBL084C	CDC27	YLL036C	PRP19	-0.2952	2.31e-13	P38042	P32523	P30260	Q9UMS4	CDC27	PRPF19
YBL084C	CDC27	YLR127C	APC2	-0.7285	1.89e-127	P38042	Q12440	P30260	Q9UJX6	CDC27	ANAPC2
YBL084C	CDC27	YMR235C	RNA1	-0.2654	0.000261	P38042	P11745	P30260	P46060	CDC27	RANGAP1
YBL084C	CDC27	YMR290C	HAS1	-0.4066	1.89e-29	P38042	Q03532	P30260	Q9NVP1	CDC27	DDX18
YBL084C	CDC27	YNL102W	POL1	-0.2261	0.000626	P38042	P13382	P30260	P09884	CDC27	POLA1
YBL084C	CDC27	YOR259C	RPT4	-0.3588	2.91e-08	P38042	P53549	P30260	P62333	CDC27	PSMC6
YBL084C	CDC27	YOR259C	RPT4	-0.4477	1.73e-25	P38042	P53549	P30260	P62333	CDC27	PSMC6
YBL084C	CDC27	YPR108W	RPN7	-0.3731	6.19e-129	P38042	Q06103	P30260	Q15008	CDC27	PSMD6
YBL084C	CDC27	YPR162C	ORC4	-0.2761	5.73e-06	P38042	P54791	P30260	O43929	CDC27	ORC4
YBL084C	CDC27	YDL008W	APC11	-0.2666	9.36e-11	P38042	Q12157	P30260	Q9NYG5	CDC27	ANAPC11
YBL084C	CDC27	YDL126C	CDC48	-0.2764	3.4e-07	P38042	P25694	P30260	P55072	CDC27	VCP
YBL084C	CDC27	YDL147W	RPN5	-0.2417	3.23e-09	P38042	Q12250	P30260	O00232	CDC27	PSMD12
YBL084C	CDC27	YDL148C	NOP14	-0.2637	5.33e-06	P38042	Q99207	P30260	P78316	CDC27	NOP14
YBL084C	CDC27	YFR004W	RPN11	-0.3281	3.74e-18	P38042	P43588	P30260	O00487	CDC27	PSMD14
YBL084C	CDC27	YFR004W	RPN11	-0.268	4.73e-09	P38042	P43588	P30260	O00487	CDC27	PSMD14
YBL084C	CDC27	YFR052W	RPN12	-0.2758	1.71e-07	P38042	P32496	P30260	P48556	CDC27	PSMD8
YBL084C	CDC27	YGR195W	SKI6	-0.2084	7.72e-17	P38042	P46948	P30260	Q9NPD3	CDC27	EXOSC4
YBL084C	CDC27	YHR164C	DNA2	-0.3705	3.59e-29	P38042	P38859	P30260	P51530	CDC27	DNA2
YBL084C	CDC27	YHR166C	CDC23	-0.5013	2.96e-99	P38042	P16522	P30260	Q9UJX2	CDC27	CDC23
YBL084C	CDC27	YHR166C	CDC23	-0.5577	1.28e-61	P38042	P16522	P30260	Q9UJX2	CDC27	CDC23
YBL084C	CDC27	YJL074C	SMC3	-0.2035	3.96e-08	P38042	P47037	P30260	Q9UQE7	CDC27	SMC3
YBL084C	CDC27	YJL074C	SMC3	-0.2801	1.25e-08	P38042	P47037	P30260	Q9UQE7	CDC27	SMC3
YBL084C	CDC27	YKL022C	CDC16	-0.5505	3.4e-68	P38042	P09798	P30260	Q13042	CDC27	CDC16
YBL084C	CDC27	YKL145W	RPT1	-0.3868	3.56e-18	P38042	P33299	P30260	P35998	CDC27	PSMC2
YBL084C	CDC27	YLR127C	APC2	-0.5601	5.98e-115	P38042	Q12440	P30260	Q9UJX6	CDC27	ANAPC2
YBL084C	CDC27	YOR259C	RPT4	-0.2506	5.53e-06	P38042	P53549	P30260	P62333	CDC27	PSMC6
YBL084C	CDC27	YOR259C	RPT4	-0.4201	6.2e-19	P38042	P53549	P30260	P62333	CDC27	PSMC6
YBL084C	CDC27	YPR162C	ORC4	-0.343	1.56e-10	P38042	P54791	P30260	O43929	CDC27	ORC4
YBL097W	BRN1	YDR325W	YCG1	-0.4566	3.2e-41	P38170	Q06680	Q15003	Q9BPX3	NCAPH	NCAPG
YBL097W	BRN1	YKL024C	URA6	-0.3456	7.58e-16	P38170	P15700	Q15003	P30085	NCAPH	CMPK1
YBL097W	BRN1	YLR086W	SMC4	-0.3745	1.27e-42	P38170	Q12267	Q15003	Q9NTJ3	NCAPH	SMC4
YBL097W	BRN1	YLR115W	CFT2	-0.2002	1.23e-103	P38170	Q12102	Q15003	Q9P2I0	NCAPH	CPSF2
YBL097W	BRN1	YPL028W	ERG10	-0.2897	5.34e-21	P38170	P41338	Q15003	P24752	NCAPH	ACAT1
YBL097W	BRN1	YDR325W	YCG1	-0.7415	0	P38170	Q06680	Q15003	Q9BPX3	NCAPH	NCAPG
YBL097W	BRN1	YDR454C	GUK1	-0.2095	0.00123	P38170	P15454	Q15003	Q16774	NCAPH	GUK1
YBL097W	BRN1	YGR074W	SMD1	-0.3249	0.0093	P38170	Q02260	Q15003	P62314	NCAPH	SNRPD1
YBR002C	RER2	YDL193W	NUS1	-0.4197	5.59e-36	P35196	Q12063	Q86SQ9	Q96E22	DHDDS	NUS1
YBR002C	RER2	YDR086C	SSS1	-0.2163	0.00283	P35196	P35179	Q86SQ9	P60059	DHDDS	SEC61G
YBR002C	RER2	YDR196C	CAB5	-0.2031	0.000963	P35196	Q03941	Q86SQ9	Q8WVC6	DHDDS	DCAKD
YBR002C	RER2	YDR437W	GPI19	-0.4398	1.77e-128	P35196	Q04082	Q86SQ9	P57054	DHDDS	PIGP
YBR002C	RER2	YGL065C	ALG2	-0.2277	0.00106	P35196	P43636	Q86SQ9	Q9H553	DHDDS	ALG2
YBR002C	RER2	YGL142C	GPI10	-0.6164	1.19e-27	P35196	P30777	Q86SQ9	Q92521	DHDDS	PIGB
YBR002C	RER2	YHR007C	ERG11	-0.2633	1.36e-09	P35196	P10614	Q86SQ9	Q16850	DHDDS	CYP51A1
YBR002C	RER2	YHR190W	ERG9	-0.4398	6.4e-11	P35196	P29704	Q86SQ9	P37268	DHDDS	FDFT1
YBR002C	RER2	YMR013C	SEC59	-0.7415	2.87e-82	P35196	P20048	Q86SQ9	Q9UPQ8	DHDDS	DOLK
YBR002C	RER2	YNR003C	RPC34	-0.2201	4.31e-10	P35196	P32910	Q86SQ9	Q9H1D9	DHDDS	POLR3F
YBR002C	RER2	YNR043W	MVD1	-0.2445	2.44e-05	P35196	P32377	Q86SQ9	P53602	DHDDS	MVD
YBR002C	RER2	YOR149C	SMP3	-0.228	1.48e-10	P35196	Q04174	Q86SQ9	Q86VD9	DHDDS	PIGZ
YBR002C	RER2	YOR149C	SMP3	-0.2779	4.41e-05	P35196	Q04174	Q86SQ9	Q86VD9	DHDDS	PIGZ
YBR002C	RER2	YPL028W	ERG10	-0.6104	1.71e-19	P35196	P41338	Q86SQ9	P24752	DHDDS	ACAT1
YBR002C	RER2	YPR183W	DPM1	-0.7905	0	P35196	P14020	Q86SQ9	O60762	DHDDS	DPM1
YBR002C	RER2	YDL030W	PRP9	-0.2537	5.56e-08	P35196	P19736	Q86SQ9	Q12874	DHDDS	SF3A3
YBR002C	RER2	YDL193W	NUS1	-0.7697	2.27e-53	P35196	Q12063	Q86SQ9	Q96E22	DHDDS	NUS1
YBR002C	RER2	YDL207W	GLE1	-0.2572	0.0164	P35196	Q12315	Q86SQ9	Q53GS7	DHDDS	GLE1
YBR002C	RER2	YDR196C	CAB5	-0.2326	0.00742	P35196	Q03941	Q86SQ9	Q8WVC6	DHDDS	DCAKD
YBR002C	RER2	YDR437W	GPI19	-0.5562	2.15e-91	P35196	Q04082	Q86SQ9	P57054	DHDDS	PIGP
YBR002C	RER2	YDR454C	GUK1	-0.4986	0.00231	P35196	P15454	Q86SQ9	Q16774	DHDDS	GUK1
YBR002C	RER2	YGL098W	USE1	-0.2602	0.00299	P35196	P53146	Q86SQ9	Q9NZ43	DHDDS	USE1
YBR002C	RER2	YGL142C	GPI10	-0.5063	1.94e-08	P35196	P30777	Q86SQ9	Q92521	DHDDS	PIGB
YBR002C	RER2	YGR002C	SWC4	-0.3281	0.0158	P35196	P53201	Q86SQ9	Q9NPF5	DHDDS	DMAP1
YBR002C	RER2	YHR007C	ERG11	-0.2222	0.00111	P35196	P10614	Q86SQ9	Q16850	DHDDS	CYP51A1
YBR002C	RER2	YJL002C	OST1	-0.2301	0.0223	P35196	P41543	Q86SQ9	P04843	DHDDS	RPN1
YBR002C	RER2	YJL035C	TAD2	-0.2031	2.89e-06	P35196	P47058	Q86SQ9	Q7Z6V5	DHDDS	ADAT2
YBR002C	RER2	YJR006W	HYS2	-0.5405	0	P35196	P46957	Q86SQ9	P49005	DHDDS	POLD2
YBR002C	RER2	YKL196C	YKT6	-0.3642	3.27e-12	P35196	P36015	Q86SQ9	O15498	DHDDS	YKT6
YBR002C	RER2	YKR081C	RPF2	-0.2333	0.0464	P35196	P36160	Q86SQ9	Q9H7B2	DHDDS	RPF2
YBR002C	RER2	YLR268W	SEC22	-0.2816	0.0138	P35196	P22214	Q86SQ9	O75396	DHDDS	SEC22B
YBR002C	RER2	YMR013C	SEC59	-0.7697	1.29e-115	P35196	P20048	Q86SQ9	Q9UPQ8	DHDDS	DOLK
YBR002C	RER2	YMR229C	RRP5	-0.2448	0.00124	P35196	Q05022	Q86SQ9	Q14690	DHDDS	PDCD11
YBR002C	RER2	YMR235C	RNA1	-0.25	1.02e-07	P35196	P11745	Q86SQ9	P46060	DHDDS	RANGAP1
YBR002C	RER2	YNR038W	DBP6	-0.2553	0.00316	P35196	P53734	Q86SQ9	Q8N8A6	DHDDS	DDX51
YBR002C	RER2	YNR043W	MVD1	-0.3537	7.83e-28	P35196	P32377	Q86SQ9	P53602	DHDDS	MVD
YBR002C	RER2	YOR149C	SMP3	-0.295	0.000245	P35196	Q04174	Q86SQ9	Q86VD9	DHDDS	PIGZ
YBR002C	RER2	YOR244W	ESA1	-0.3185	2.75e-09	P35196	Q08649	Q86SQ9	Q92993	DHDDS	KAT5
YBR002C	RER2	YPL028W	ERG10	-0.7414	0	P35196	P41338	Q86SQ9	P24752	DHDDS	ACAT1
YBR002C	RER2	YPR183W	DPM1	-0.7415	6.01e-27	P35196	P14020	Q86SQ9	O60762	DHDDS	DPM1
YBR004C	GPI18	YDL145C	COP1	-0.3353	3.85e-07	P38211	P53622	Q9NUD9	P53621	PIGV	COPA
YBR004C	GPI18	YDL193W	NUS1	-0.2948	5.6e-06	P38211	Q12063	Q9NUD9	Q96E22	PIGV	NUS1
YBR004C	GPI18	YDR302W	GPI11	-0.4172	0	P38211	Q06636	Q9NUD9	Q07326	PIGV	PIGF
YBR004C	GPI18	YDR331W	GPI8	-0.5577	7.89e-44	P38211	P49018	Q9NUD9	Q92643	PIGV	PIGK
YBR004C	GPI18	YDR331W	GPI8	-0.3032	5.78e-05	P38211	P49018	Q9NUD9	Q92643	PIGV	PIGK
YBR004C	GPI18	YGL142C	GPI10	-0.5802	4.03e-27	P38211	P30777	Q9NUD9	Q92521	PIGV	PIGB
YBR004C	GPI18	YGR002C	SWC4	-0.2095	0.000539	P38211	P53201	Q9NUD9	Q9NPF5	PIGV	DMAP1
YBR004C	GPI18	YHR188C	GPI16	-0.4979	1.99e-20	P38211	P38875	Q9NUD9	Q969N2	PIGV	PIGT
YBR004C	GPI18	YJL091C	GWT1	-0.2403	0.00696	P38211	P47026	Q9NUD9	Q7Z7B1	PIGV	PIGW
YBR004C	GPI18	YLL031C	GPI13	-0.3717	0.00011	P38211	Q07830	Q9NUD9	Q8TEQ8	PIGV	PIGO
YBR004C	GPI18	YLR066W	SPC3	-0.2007	1.88e-09	P38211	Q12133	Q9NUD9	P61009	PIGV	SPCS3
YBR004C	GPI18	YLR100W	ERG27	-0.2423	1.7e-16	P38211	Q12452	Q9NUD9	P56937	PIGV	HSD17B7
YBR004C	GPI18	YLR459W	GAB1	-0.3801	1.79e-28	P38211	P41733	Q9NUD9	Q9H490	PIGV	PIGU
YBR004C	GPI18	YLR459W	GAB1	-0.4234	0	P38211	P41733	Q9NUD9	Q9H490	PIGV	PIGU
YBR004C	GPI18	YLR459W	GAB1	-0.3756	1.34e-24	P38211	P41733	Q9NUD9	Q9H490	PIGV	PIGU
YBR004C	GPI18	YMR013C	SEC59	-0.2801	3.8e-74	P38211	P20048	Q9NUD9	Q9UPQ8	PIGV	DOLK
YBR004C	GPI18	YOR149C	SMP3	-0.5315	8.15e-48	P38211	Q04174	Q9NUD9	Q86VD9	PIGV	PIGZ
YBR004C	GPI18	YPL076W	GPI2	-0.3452	2.36e-16	P38211	P46961	Q9NUD9	Q92535	PIGV	PIGC
YBR004C	GPI18	YPL076W	GPI2	-0.3458	3.7e-16	P38211	P46961	Q9NUD9	Q92535	PIGV	PIGC
YBR004C	GPI18	YPR183W	DPM1	-0.3064	1.33e-07	P38211	P14020	Q9NUD9	O60762	PIGV	DPM1
YBR055C	PRP6	YDR473C	PRP3	-0.3623	2.86e-07	P19735	Q03338	O94906	O43395	PRPF6	PRPF3
YBR055C	PRP6	YDR243C	PRP28	-0.2425	2.07e-09	P19735	P23394	O94906	Q9BUQ8	PRPF6	DDX23
YBR055C	PRP6	YDR473C	PRP3	-0.7415	8.47e-48	P19735	Q03338	O94906	O43395	PRPF6	PRPF3
YBR055C	PRP6	YPR178W	PRP4	-0.3868	3.88e-08	P19735	P20053	O94906	O43172	PRPF6	PRPF4
YBR060C	ORC2	YDL017W	CDC7	-0.3429	4.78e-06	P32833	P06243	Q13416	O00311	ORC2	CDC7
YBR060C	ORC2	YDL017W	CDC7	-0.3399	3.49e-11	P32833	P06243	Q13416	O00311	ORC2	CDC7
YBR060C	ORC2	YDL102W	CDC2	-0.2931	0.000191	P32833	P15436	Q13416	P28340	ORC2	POLD1
YBR060C	ORC2	YDL102W	CDC2	-0.3201	1.37e-14	P32833	P15436	Q13416	P28340	ORC2	POLD1
YBR060C	ORC2	YDR013W	PSF1	-0.3719	0	P32833	Q12488	Q13416	Q14691	ORC2	GINS1
YBR060C	ORC2	YDR182W	CDC1	-0.2959	3.45e-07	P32833	P40986	Q13416	Q53F39	ORC2	MPPE1
YBR060C	ORC2	YDR182W	CDC1	-0.253	2.82e-07	P32833	P40986	Q13416	Q53F39	ORC2	MPPE1
YBR060C	ORC2	YDR246W	TRS23	-0.2727	7.08e-23	P32833	Q03784	Q13416	Q9Y296	ORC2	TRAPPC4
YBR060C	ORC2	YDR331W	GPI8	-0.2089	1.28e-09	P32833	P49018	Q13416	Q92643	ORC2	PIGK
YBR060C	ORC2	YDR437W	GPI19	-0.2451	2.2e-22	P32833	Q04082	Q13416	P57054	ORC2	PIGP
YBR060C	ORC2	YDR437W	GPI19	-0.2603	8.89e-45	P32833	Q04082	Q13416	P57054	ORC2	PIGP
YBR060C	ORC2	YGR195W	SKI6	-0.5157	4.57e-20	P32833	P46948	Q13416	Q9NPD3	ORC2	EXOSC4
YBR060C	ORC2	YHR166C	CDC23	-0.3473	4.58e-17	P32833	P16522	Q13416	Q9UJX2	ORC2	CDC23
YBR060C	ORC2	YJL194W	CDC6	-0.3587	3.64e-13	P32833	P09119	Q13416	Q99741	ORC2	CDC6
YBR060C	ORC2	YJR006W	HYS2	-0.2442	2.05e-05	P32833	P46957	Q13416	P49005	ORC2	POLD2
YBR060C	ORC2	YJR017C	ESS1	-0.2307	3.57e-08	P32833	P22696	Q13416	Q13526	ORC2	PIN1
YBR060C	ORC2	YJR068W	RFC2	-0.2162	0.0234	P32833	P40348	Q13416	P35249	ORC2	RFC4
YBR060C	ORC2	YKL022C	CDC16	-0.368	1.07e-10	P32833	P09798	Q13416	Q13042	ORC2	CDC16
YBR060C	ORC2	YKL045W	PRI2	-0.3487	2.06e-18	P32833	P20457	Q13416	P49643	ORC2	PRIM2
YBR060C	ORC2	YLR026C	SED5	-0.2216	2.77e-63	P32833	Q01590	Q13416	Q13190	ORC2	STX5
YBR060C	ORC2	YLR115W	CFT2	-0.3345	2.04e-10	P32833	Q12102	Q13416	Q9P2I0	ORC2	CPSF2
YBR060C	ORC2	YLR115W	CFT2	-0.2384	0.00108	P32833	Q12102	Q13416	Q9P2I0	ORC2	CPSF2
YBR060C	ORC2	YLR197W	NOP56	-0.286	0.00114	P32833	Q12460	Q13416	O00567	ORC2	NOP56
YBR060C	ORC2	YLR274W	CDC46	-0.3899	1.03e-16	P32833	P29496	Q13416	P33992	ORC2	MCM5
YBR060C	ORC2	YMR296C	LCB1	-0.3279	9.18e-08	P32833	P25045	Q13416	O15269	ORC2	SPTLC1
YBR060C	ORC2	YMR296C	LCB1	-0.2602	0.00178	P32833	P25045	Q13416	O15269	ORC2	SPTLC1
YBR060C	ORC2	YNL061W	NOP2	-0.3126	1.54e-13	P32833	P40991	Q13416	P46087	ORC2	NOP2
YBR060C	ORC2	YNL061W	NOP2	-0.3452	5.22e-53	P32833	P40991	Q13416	P46087	ORC2	NOP2
YBR060C	ORC2	YNR043W	MVD1	-0.2098	4.56e-21	P32833	P32377	Q13416	P53602	ORC2	MVD
YBR060C	ORC2	YOR057W	SGT1	-0.2082	0.0248	P32833	Q08446	Q13416	Q9Y2Z0	ORC2	SUGT1
YBR060C	ORC2	YOR244W	ESA1	-0.3129	2.32e-07	P32833	Q08649	Q13416	Q92993	ORC2	KAT5
YBR060C	ORC2	YOR341W	RPA190	-0.2728	1.06e-07	P32833	P10964	Q13416	O95602	ORC2	POLR1A
YBR060C	ORC2	YPR019W	MCM4	-0.4817	7.85e-94	P32833	P30665	Q13416	P33991	ORC2	MCM4
YBR060C	ORC2	YPR162C	ORC4	-0.2975	7.91e-09	P32833	P54791	Q13416	O43929	ORC2	ORC4
YBR060C	ORC2	YDL017W	CDC7	-0.3298	5.43e-59	P32833	P06243	Q13416	O00311	ORC2	CDC7
YBR060C	ORC2	YDL017W	CDC7	-0.3298	3.92e-09	P32833	P06243	Q13416	O00311	ORC2	CDC7
YBR060C	ORC2	YDL102W	CDC2	-0.2356	0.000655	P32833	P15436	Q13416	P28340	ORC2	POLD1
YBR060C	ORC2	YDL102W	CDC2	-0.3589	1.36e-13	P32833	P15436	Q13416	P28340	ORC2	POLD1
YBR060C	ORC2	YDR013W	PSF1	-0.3908	9.07e-15	P32833	Q12488	Q13416	Q14691	ORC2	GINS1
YBR060C	ORC2	YDR182W	CDC1	-0.2195	0.000321	P32833	P40986	Q13416	Q53F39	ORC2	MPPE1
YBR060C	ORC2	YDR489W	SLD5	-0.2563	3.46e-14	P32833	Q03406	Q13416	Q9BRT9	ORC2	GINS4
YBR060C	ORC2	YHR166C	CDC23	-0.3697	3.69e-16	P32833	P16522	Q13416	Q9UJX2	ORC2	CDC23
YBR060C	ORC2	YJL194W	CDC6	-0.217	0.0379	P32833	P09119	Q13416	Q99741	ORC2	CDC6
YBR060C	ORC2	YJR057W	CDC8	-0.2215	0.0005	P32833	P00572	Q13416	P23919	ORC2	DTYMK
YBR060C	ORC2	YJR057W	CDC8	-0.2796	1.49e-28	P32833	P00572	Q13416	P23919	ORC2	DTYMK
YBR060C	ORC2	YJR068W	RFC2	-0.2426	2.77e-11	P32833	P40348	Q13416	P35249	ORC2	RFC4
YBR060C	ORC2	YKL022C	CDC16	-0.2216	0.00662	P32833	P09798	Q13416	Q13042	ORC2	CDC16
YBR060C	ORC2	YLR103C	CDC45	-0.2959	3.34e-05	P32833	Q08032	Q13416	O75419	ORC2	CDC45
YBR060C	ORC2	YLR274W	CDC46	-0.3834	4.77e-23	P32833	P29496	Q13416	P33992	ORC2	MCM5
YBR060C	ORC2	YML077W	BET5	-0.2222	0.000487	P32833	Q03630	Q13416	Q9Y5R8	ORC2	TRAPPC1
YBR060C	ORC2	YMR281W	GPI12	-0.2411	0.000412	P32833	P23797	Q13416	Q9Y2B2	ORC2	PIGL
YBR060C	ORC2	YMR296C	LCB1	-0.2068	0.000494	P32833	P25045	Q13416	O15269	ORC2	SPTLC1
YBR060C	ORC2	YMR296C	LCB1	-0.3285	1.5e-16	P32833	P25045	Q13416	O15269	ORC2	SPTLC1
YBR060C	ORC2	YMR296C	LCB1	-0.2115	8.5e-05	P32833	P25045	Q13416	O15269	ORC2	SPTLC1
YBR060C	ORC2	YNL102W	POL1	-0.2294	3.72e-72	P32833	P13382	Q13416	P09884	ORC2	POLA1
YBR060C	ORC2	YOR244W	ESA1	-0.2701	1.98e-05	P32833	Q08649	Q13416	Q92993	ORC2	KAT5
YBR060C	ORC2	YOR244W	ESA1	-0.2529	1.12e-07	P32833	Q08649	Q13416	Q92993	ORC2	KAT5
YBR060C	ORC2	YPR019W	MCM4	-0.5053	3.04e-38	P32833	P30665	Q13416	P33991	ORC2	MCM4
YBR060C	ORC2	YPR162C	ORC4	-0.4027	4.11e-34	P32833	P54791	Q13416	O43929	ORC2	ORC4
YBR060C	ORC2	YDL008W	APC11	-0.211	0	P32833	Q12157	Q13416	Q9NYG5	ORC2	ANAPC11
YBR060C	ORC2	YDL102W	CDC2	-0.416	2.1e-85	P32833	P15436	Q13416	P28340	ORC2	POLD1
YBR060C	ORC2	YDL102W	CDC2	-0.2444	9.77e-08	P32833	P15436	Q13416	P28340	ORC2	POLD1
YBR060C	ORC2	YHR164C	DNA2	-0.3514	1.03e-17	P32833	P38859	Q13416	P51530	ORC2	DNA2
YBR060C	ORC2	YHR166C	CDC23	-0.5053	2.94e-16	P32833	P16522	Q13416	Q9UJX2	ORC2	CDC23
YBR060C	ORC2	YJL194W	CDC6	-0.4912	8.84e-14	P32833	P09119	Q13416	Q99741	ORC2	CDC6
YBR060C	ORC2	YJR057W	CDC8	-0.3361	8.49e-51	P32833	P00572	Q13416	P23919	ORC2	DTYMK
YBR060C	ORC2	YJR057W	CDC8	-0.3284	3.55e-56	P32833	P00572	Q13416	P23919	ORC2	DTYMK
YBR060C	ORC2	YLR274W	CDC46	-0.7285	0	P32833	P29496	Q13416	P33992	ORC2	MCM5
YBR060C	ORC2	YPR019W	MCM4	-0.3167	2.81e-09	P32833	P30665	Q13416	P33991	ORC2	MCM4
YBR060C	ORC2	YPR162C	ORC4	-0.5932	0	P32833	P54791	Q13416	O43929	ORC2	ORC4
YBR060C	ORC2	YDL102W	CDC2	-0.2764	0.00382	P32833	P15436	Q13416	P28340	ORC2	POLD1
YBR060C	ORC2	YDL102W	CDC2	-0.2027	1.03e-10	P32833	P15436	Q13416	P28340	ORC2	POLD1
YBR060C	ORC2	YHR024C	MAS2	-0.2313	0.000827	P32833	P11914	Q13416	Q10713	ORC2	PMPCA
YBR060C	ORC2	YHR164C	DNA2	-0.3801	6.32e-08	P32833	P38859	Q13416	P51530	ORC2	DNA2
YBR060C	ORC2	YHR166C	CDC23	-0.5941	2.43e-37	P32833	P16522	Q13416	Q9UJX2	ORC2	CDC23
YBR060C	ORC2	YJL194W	CDC6	-0.5199	4.64e-19	P32833	P09119	Q13416	Q99741	ORC2	CDC6
YBR060C	ORC2	YJR057W	CDC8	-0.415	3.3e-23	P32833	P00572	Q13416	P23919	ORC2	DTYMK
YBR060C	ORC2	YKL045W	PRI2	-0.3014	0.00406	P32833	P20457	Q13416	P49643	ORC2	PRIM2
YBR060C	ORC2	YLR026C	SED5	-0.2115	1.74e-33	P32833	Q01590	Q13416	Q13190	ORC2	STX5
YBR060C	ORC2	YLR274W	CDC46	-0.4373	2.34e-06	P32833	P29496	Q13416	P33992	ORC2	MCM5
YBR060C	ORC2	YOR260W	GCD1	-0.2557	1.55e-08	P32833	P09032	Q13416	Q9NR50	ORC2	EIF2B3
YBR060C	ORC2	YOR272W	YTM1	-0.2533	0.00614	P32833	Q12024	Q13416	Q9GZL7	ORC2	WDR12
YBR060C	ORC2	YPR019W	MCM4	-0.4044	3.28e-27	P32833	P30665	Q13416	P33991	ORC2	MCM4
YBR060C	ORC2	YPR162C	ORC4	-0.3388	0.00139	P32833	P54791	Q13416	O43929	ORC2	ORC4
YBR070C	ALG14	YKL024C	URA6	-0.3467	1.22e-44	P38242	P15700	Q96F25	P30085	ALG14	CMPK1
YBR070C	ALG14	YMR013C	SEC59	-0.2207	7.48e-07	P38242	P20048	Q96F25	Q9UPQ8	ALG14	DOLK
YBR070C	ALG14	YNR003C	RPC34	-0.2564	5.65e-20	P38242	P32910	Q96F25	Q9H1D9	ALG14	POLR3F
YBR070C	ALG14	YPR183W	DPM1	-0.2302	2.39e-06	P38242	P14020	Q96F25	O60762	ALG14	DPM1
YBR079C	RPG1	YOR361C	PRT1	-0.6853	0	P38249	P06103	Q14152	P55884	EIF3A	EIF3B
YBR079C	RPG1	YDL017W	CDC7	-0.2197	7.05e-21	P38249	P06243	Q14152	O00311	EIF3A	CDC7
YBR079C	RPG1	YDR302W	GPI11	-0.213	8.75e-06	P38249	Q06636	Q14152	Q07326	EIF3A	PIGF
YBR079C	RPG1	YDR331W	GPI8	-0.229	4.66e-05	P38249	P49018	Q14152	Q92643	EIF3A	PIGK
YBR079C	RPG1	YDR331W	GPI8	-0.2307	5.62e-10	P38249	P49018	Q14152	Q92643	EIF3A	PIGK
YBR079C	RPG1	YDR437W	GPI19	-0.2738	1.98e-32	P38249	Q04082	Q14152	P57054	EIF3A	PIGP
YBR079C	RPG1	YGL142C	GPI10	-0.2704	2.88e-07	P38249	P30777	Q14152	Q92521	EIF3A	PIGB
YBR079C	RPG1	YHR190W	ERG9	-0.229	1.21e-06	P38249	P29704	Q14152	P37268	EIF3A	FDFT1
YBR079C	RPG1	YJL091C	GWT1	-0.2304	2.5e-06	P38249	P47026	Q14152	Q7Z7B1	EIF3A	PIGW
YBR079C	RPG1	YJR007W	SUI2	-0.2614	7.45e-09	P38249	P20459	Q14152	P05198	EIF3A	EIF2S1
YBR079C	RPG1	YLR459W	GAB1	-0.2844	2.13e-11	P38249	P41733	Q14152	Q9H490	EIF3A	PIGU
YBR079C	RPG1	YLR459W	GAB1	-0.2204	7.01e-11	P38249	P41733	Q14152	Q9H490	EIF3A	PIGU
YBR079C	RPG1	YOR361C	PRT1	-0.4559	7.29e-126	P38249	P06103	Q14152	P55884	EIF3A	EIF3B
YBR080C	SEC18	YDR060W	MAK21	-0.2808	6.98e-09	P18759	Q12176	P46459	Q03701	NSF	CEBPZ
YBR080C	SEC18	YDR189W	SLY1	-0.3901	6.34e-75	P18759	P22213	P46459	Q8WVM8	NSF	SCFD1
YBR080C	SEC18	YDR236C	FMN1	-0.2333	1.56e-26	P18759	Q03778	P46459	Q969G6	NSF	RFK
YBR080C	SEC18	YDR238C	SEC26	-0.3041	3.28e-07	P18759	P41810	P46459	P53618	NSF	COPB1
YBR080C	SEC18	YDR243C	PRP28	-0.203	2.24e-49	P18759	P23394	P46459	Q9BUQ8	NSF	DDX23
YBR080C	SEC18	YDR246W	TRS23	-0.2749	1.61e-10	P18759	Q03784	P46459	Q9Y296	NSF	TRAPPC4
YBR080C	SEC18	YER093C	TSC11	-0.3801	1.63e-37	P18759	P40061	P46459	Q6R327	NSF	RICTOR
YBR080C	SEC18	YER157W	COG3	-0.2875	2.48e-13	P18759	P40094	P46459	Q96JB2	NSF	COG3
YBR080C	SEC18	YFR051C	RET2	-0.3073	3.8e-07	P18759	P43621	P46459	P48444	NSF	ARCN1
YBR080C	SEC18	YGL048C	RPT6	-0.2162	8.28e-05	P18759	Q01939	P46459	P62195	NSF	PSMC5
YBR080C	SEC18	YGL091C	NBP35	-0.2574	2.29e-09	P18759	P52920	P46459	P53384	NSF	NUBP1
YBR080C	SEC18	YGL207W	SPT16	-0.2831	6.95e-09	P18759	P32558	P46459	Q9Y5B9	NSF	SUPT16H
YBR080C	SEC18	YGR195W	SKI6	-0.2358	8.01e-10	P18759	P46948	P46459	Q9NPD3	NSF	EXOSC4
YBR080C	SEC18	YGR218W	CRM1	-0.3745	3.35e-43	P18759	P30822	P46459	O14980	NSF	XPO1
YBR080C	SEC18	YJL002C	OST1	-0.4561	1.24e-67	P18759	P41543	P46459	P04843	NSF	RPN1
YBR080C	SEC18	YJL091C	GWT1	-0.2466	0.000139	P18759	P47026	P46459	Q7Z7B1	NSF	PIGW
YBR080C	SEC18	YJR057W	CDC8	-0.22	7.9e-07	P18759	P00572	P46459	P23919	NSF	DTYMK
YBR080C	SEC18	YKL019W	RAM2	-0.2728	0.00014	P18759	P29703	P46459	P49354	NSF	FNTA
YBR080C	SEC18	YKL196C	YKT6	-0.3588	4.71e-08	P18759	P36015	P46459	O15498	NSF	YKT6
YBR080C	SEC18	YLR268W	SEC22	-0.2358	0.00983	P18759	P22214	P46459	O75396	NSF	SEC22B
YBR080C	SEC18	YLR268W	SEC22	-0.3047	3.82e-12	P18759	P22214	P46459	O75396	NSF	SEC22B
YBR080C	SEC18	YMR197C	VTI1	-0.2726	8.95e-08	P18759	Q04338	P46459	Q96AJ9	NSF	VTI1A
YBR080C	SEC18	YMR197C	VTI1	-0.3262	1.92e-11	P18759	Q04338	P46459	Q96AJ9	NSF	VTI1A
YBR080C	SEC18	YOR020C	HSP10	-0.2222	9.29e-17	P18759	P38910	P46459	P61604	NSF	HSPE1
YBR080C	SEC18	YOR254C	SEC63	-0.2426	1.4e-89	P18759	P14906	P46459	Q9UGP8	NSF	SEC63
YBR080C	SEC18	YPR094W	RDS3	-0.2114	0.00117	P18759	Q06835	P46459	Q7RTV0	NSF	PHF5A
YBR087W	RFC5	YDL008W	APC11	-0.2468	3.43e-33	P38251	Q12157	P40938	Q9NYG5	RFC3	ANAPC11
YBR087W	RFC5	YDL017W	CDC7	-0.2103	0.00171	P38251	P06243	P40938	O00311	RFC3	CDC7
YBR087W	RFC5	YDL102W	CDC2	-0.7415	3.21e-56	P38251	P15436	P40938	P28340	RFC3	POLD1
YBR087W	RFC5	YDL102W	CDC2	-0.3813	0	P38251	P15436	P40938	P28340	RFC3	POLD1
YBR087W	RFC5	YDL102W	CDC2	-0.6334	1.62e-77	P38251	P15436	P40938	P28340	RFC3	POLD1
YBR087W	RFC5	YDR311W	TFB1	-0.2954	1.51e-14	P38251	P32776	P40938	P32780	RFC3	GTF2H1
YBR087W	RFC5	YGL112C	TAF6	-0.3187	9.62e-08	P38251	P53040	P40938	P49848	RFC3	TAF6
YBR087W	RFC5	YJL072C	PSF2	-0.2447	6e-06	P38251	P40359	P40938	Q9Y248	RFC3	GINS2
YBR087W	RFC5	YJL074C	SMC3	-0.3364	8.92e-13	P38251	P47037	P40938	Q9UQE7	RFC3	SMC3
YBR087W	RFC5	YJL074C	SMC3	-0.5388	1.45e-09	P38251	P47037	P40938	Q9UQE7	RFC3	SMC3
YBR087W	RFC5	YJL194W	CDC6	-0.4864	6.85e-11	P38251	P09119	P40938	Q99741	RFC3	CDC6
YBR087W	RFC5	YJR006W	POL31	-0.5915	9.12e-29	P38251	P46957	P40938	P49005	RFC3	POLD2
YBR087W	RFC5	YJR006W	HYS2	-0.2926	0.00372	P38251	P46957	P40938	P49005	RFC3	POLD2
YBR087W	RFC5	YJR057W	CDC8	-0.2162	5.65e-15	P38251	P00572	P40938	P23919	RFC3	DTYMK
YBR087W	RFC5	YJR057W	CDC8	-0.3147	2.4e-16	P38251	P00572	P40938	P23919	RFC3	DTYMK
YBR087W	RFC5	YJR068W	RFC2	-0.4759	9.86e-12	P38251	P40348	P40938	P35249	RFC3	RFC4
YBR087W	RFC5	YKL045W	PRI2	-0.6344	5.73e-59	P38251	P20457	P40938	P49643	RFC3	PRIM2
YBR087W	RFC5	YLR274W	CDC46	-0.2286	0.00213	P38251	P29496	P40938	P33992	RFC3	MCM5
YBR087W	RFC5	YNL102W	POL1	-0.5127	4.15e-17	P38251	P13382	P40938	P09884	RFC3	POLA1
YBR087W	RFC5	YNL102W	POL1	-0.2006	4.7e-06	P38251	P13382	P40938	P09884	RFC3	POLA1
YBR087W	RFC5	YNL102W	POL1	-0.6163	3.96e-26	P38251	P13382	P40938	P09884	RFC3	POLA1
YBR087W	RFC5	YNL102W	POL1	-0.5941	1.93e-19	P38251	P13382	P40938	P09884	RFC3	POLA1
YBR087W	RFC5	YOL094C	RFC4	-0.6502	1.73e-146	P38251	P40339	P40938	P35250	RFC3	RFC2
YBR087W	RFC5	YPR162C	ORC4	-0.5127	0	P38251	P54791	P40938	O43929	RFC3	ORC4
YBR088C	POL30	YKL145W	RPT1	-0.2076	0.00307	P15873	P33299	P12004	P35998	PCNA	PSMC2
YBR088C	POL30	YLR316C	TAD3	-0.2041	0.0209	P15873	Q9URQ3	P12004	Q96EY9	PCNA	ADAT3
YBR088C	POL30	YDL030W	PRP9	-0.2005	9.32e-11	P15873	P19736	P12004	Q12874	PCNA	SF3A3
YBR102C	EXO84	YDL008W	APC11	-0.2384	2.96e-05	P38261	Q12157	Q8IYI6	Q9NYG5	EXOC8	ANAPC11
YBR102C	EXO84	YDL102W	CDC2	-0.2633	1.43e-16	P38261	P15436	Q8IYI6	P28340	EXOC8	POLD1
YBR102C	EXO84	YDL102W	CDC2	-0.3731	1.09e-21	P38261	P15436	Q8IYI6	P28340	EXOC8	POLD1
YBR102C	EXO84	YDR166C	SEC5	-0.26	0.000277	P38261	P89102	Q8IYI6	Q96KP1	EXOC8	EXOC2
YBR102C	EXO84	YGR264C	MES1	-0.3774	7e-13	P38261	P00958	Q8IYI6	P56192	EXOC8	MARS
YBR102C	EXO84	YHR166C	CDC23	-0.404	1.39e-33	P38261	P16522	Q8IYI6	Q9UJX2	EXOC8	CDC23
YBR102C	EXO84	YJL091C	GWT1	-0.3219	0.00016	P38261	P47026	Q8IYI6	Q7Z7B1	EXOC8	PIGW
YBR102C	EXO84	YLR100W	ERG27	-0.2356	4.4e-05	P38261	Q12452	Q8IYI6	P56937	EXOC8	HSD17B7
YBR102C	EXO84	YLR166C	SEC10	-0.5993	7.77e-114	P38261	Q06245	Q8IYI6	O00471	EXOC8	EXOC5
YBR102C	EXO84	YNR003C	RPC34	-0.2928	6.35e-09	P38261	P32910	Q8IYI6	Q9H1D9	EXOC8	POLR3F
YBR102C	EXO84	YOR122C	PFY1	-0.2458	3.01e-05	P38261	P07274	Q8IYI6	Q8NHR9	EXOC8	PFN4
YBR102C	EXO84	YOR122C	PFY1	-0.2249	4.28e-05	P38261	P07274	Q8IYI6	Q8NHR9	EXOC8	PFN4
YBR102C	EXO84	YPL076W	GPI2	-0.2447	0.000347	P38261	P46961	Q8IYI6	Q92535	EXOC8	PIGC
YBR102C	EXO84	YPR086W	SUA7	-0.2112	0	P38261	P29055	Q8IYI6	Q00403	EXOC8	GTF2B
YBR110W	ALG1	YDL140C	RPO21	-0.3467	2.26e-18	P16661	P04050	Q9BT22	P24928	ALG1	POLR2A
YBR110W	ALG1	YDR060W	MAK21	-0.2491	0.00318	P16661	Q12176	Q9BT22	Q03701	ALG1	CEBPZ
YBR110W	ALG1	YDR236C	FMN1	-0.3285	4.48e-09	P16661	Q03778	Q9BT22	Q969G6	ALG1	RFK
YBR110W	ALG1	YGL207W	SPT16	-0.2333	3.7e-14	P16661	P32558	Q9BT22	Q9Y5B9	ALG1	SUPT16H
YBR110W	ALG1	YGR195W	SKI6	-0.2604	1.43e-06	P16661	P46948	Q9BT22	Q9NPD3	ALG1	EXOSC4
YBR110W	ALG1	YGR218W	CRM1	-0.2911	1.7e-07	P16661	P30822	Q9BT22	O14980	ALG1	XPO1
YBR110W	ALG1	YLR002C	NOC3	-0.2985	5.47e-07	P16661	Q07896	Q9BT22	Q8WTT2	ALG1	NOC3L
YBR110W	ALG1	YLR347C	KAP95	-0.2201	0.00402	P16661	Q06142	Q9BT22	Q14974	ALG1	KPNB1
YBR110W	ALG1	YMR093W	UTP15	-0.2888	9.64e-08	P16661	Q04305	Q9BT22	Q8TED0	ALG1	UTP15
YBR110W	ALG1	YNL061W	NOP2	-0.2431	2.29e-05	P16661	P40991	Q9BT22	P46087	ALG1	NOP2
YBR110W	ALG1	YOR020C	HSP10	-0.234	4.06e-05	P16661	P38910	Q9BT22	P61604	ALG1	HSPE1
YBR136W	MEC1	YBL035C	POL12	-0.3354	0.000176	P38111	P38121	Q13535	Q14181	ATR	POLA2
YBR136W	MEC1	YDL017W	CDC7	-0.4548	1.87e-08	P38111	P06243	Q13535	O00311	ATR	CDC7
YBR136W	MEC1	YDL102W	CDC2	-0.6853	1.79e-39	P38111	P15436	Q13535	P28340	ATR	POLD1
YBR136W	MEC1	YDL102W	CDC2	-0.411	1.67e-14	P38111	P15436	Q13535	P28340	ATR	POLD1
YBR136W	MEC1	YDL102W	CDC2	-0.6313	7.41e-31	P38111	P15436	Q13535	P28340	ATR	POLD1
YBR136W	MEC1	YDR013W	PSF1	-0.2836	1.19e-05	P38111	Q12488	Q13535	Q14691	ATR	GINS1
YBR136W	MEC1	YDR489W	SLD5	-0.3973	1.82e-10	P38111	Q03406	Q13535	Q9BRT9	ATR	GINS4
YBR136W	MEC1	YJL072C	PSF2	-0.2887	0.000166	P38111	P40359	Q13535	Q9Y248	ATR	GINS2
YBR136W	MEC1	YJR006W	POL31	-0.5421	4.16e-13	P38111	P46957	Q13535	P49005	ATR	POLD2
YBR136W	MEC1	YJR006W	HYS2	-0.4543	2.53e-10	P38111	P46957	Q13535	P49005	ATR	POLD2
YBR136W	MEC1	YJR057W	CDC8	-0.2897	0.000643	P38111	P00572	Q13535	P23919	ATR	DTYMK
YBR136W	MEC1	YJR057W	CDC8	-0.3298	0.000151	P38111	P00572	Q13535	P23919	ATR	DTYMK
YBR136W	MEC1	YKL045W	PRI2	-0.3351	5.55e-05	P38111	P20457	Q13535	P49643	ATR	PRIM2
YBR136W	MEC1	YLR103C	CDC45	-0.4414	3.52e-06	P38111	Q08032	Q13535	O75419	ATR	CDC45
YBR136W	MEC1	YNL102W	POL1	-0.5553	2.18e-18	P38111	P13382	Q13535	P09884	ATR	POLA1
YBR136W	MEC1	YNL102W	POL1	-0.2606	0.00272	P38111	P13382	Q13535	P09884	ATR	POLA1
YBR136W	MEC1	YNL102W	POL1	-0.5562	3.65e-13	P38111	P13382	Q13535	P09884	ATR	POLA1
YBR136W	MEC1	YNL102W	POL1	-0.6344	8.74e-20	P38111	P13382	Q13535	P09884	ATR	POLA1
YBR136W	MEC1	YPR162C	ORC4	-0.2173	0.00418	P38111	P54791	Q13535	O43929	ATR	ORC4
YBR142W	MAK5	YAL025C	MAK16	-0.3399	7.4e-15	P38112	P10962	Q9GZR7	Q9BXY0	DDX24	MAK16
YBR142W	MAK5	YGR103W	NOP7	-0.2897	8.76e-07	P38112	P53261	Q9GZR7	O00541	DDX24	PES1
YBR142W	MAK5	YHR007C	ERG11	-0.405	6.85e-14	P38112	P10614	Q9GZR7	Q16850	DDX24	CYP51A1
YBR142W	MAK5	YHR088W	RPF1	-0.3139	7.09e-13	P38112	P38805	Q9GZR7	Q9H9Y2	DDX24	RPF1
YBR142W	MAK5	YJL050W	MTR4	-0.2074	2.63e-05	P38112	P47047	Q9GZR7	P42285	DDX24	SKIV2L2
YBR142W	MAK5	YKL021C	MAK11	-0.2074	7.83e-09	P38112	P20484	Q9GZR7	Q9NWT1	DDX24	PAK1IP1
YBR142W	MAK5	YNL061W	NOP2	-0.2152	0.000224	P38112	P40991	Q9GZR7	P46087	DDX24	NOP2
YBR142W	MAK5	YOL077C	BRX1	-0.3914	0	P38112	Q08235	Q9GZR7	Q8TDN6	DDX24	BRIX1
YBR142W	MAK5	YPL211W	NIP7	-0.2102	5.76e-08	P38112	Q08962	Q9GZR7	Q9Y221	DDX24	NIP7
YBR143C	SUP45	YDR091C	RLI1	-0.2313	3.18e-10	P12385	Q03195	P62495	P61221	ETF1	ABCE1
YBR154C	RPB5	YDL140C	RPO21	-0.4227	2.29e-59	P20434	P04050	P19388	P24928	POLR2E	POLR2A
YBR154C	RPB5	YDR045C	RPC11	-0.5282	0	P20434	Q04307	P19388	Q9Y2Y1	POLR2E	POLR3K
YBR154C	RPB5	YHR007C	ERG11	-0.5914	7.3e-71	P20434	P10614	P19388	Q16850	POLR2E	CYP51A1
YBR154C	RPB5	YJL011C	RPC17	-0.4165	1.55e-98	P20434	P47076	P19388	O75575	POLR2E	CRCP
YBR154C	RPB5	YML077W	BET5	-0.2796	4.51e-17	P20434	Q03630	P19388	Q9Y5R8	POLR2E	TRAPPC1
YBR154C	RPB5	YOR116C	RPO31	-0.5577	4.41e-48	P20434	P04051	P19388	O14802	POLR2E	POLR3A
YBR154C	RPB5	YOR151C	RPB2	-0.3259	6.12e-17	P20434	P08518	P19388	P30876	POLR2E	POLR2B
YBR154C	RPB5	YOR341W	RPA190	-0.5695	3.72e-38	P20434	P10964	P19388	O95602	POLR2E	POLR1A
YBR154C	RPB5	YOR341W	RPA190	-0.5536	0	P20434	P10964	P19388	O95602	POLR2E	POLR1A
YBR196C	PGI1	YDL140C	RPO21	-0.2339	0.00443	P12709	P04050	P06744	P24928	GPI	POLR2A
YBR196C	PGI1	YMR093W	UTP15	-0.2974	3.11e-09	P12709	Q04305	P06744	Q8TED0	GPI	UTP15
YBR198C	TAF5	YDL097C	RPN6	-0.3135	3.27e-14	P38129	Q12377	Q15542	O00231	TAF5	PSMD11
YBR198C	TAF5	YDL147W	RPN5	-0.2656	7.49e-08	P38129	Q12250	Q15542	O00232	TAF5	PSMD12
YBR198C	TAF5	YDR182W	CDC1	-0.3731	2.49e-10	P38129	P40986	Q15542	Q53F39	TAF5	MPPE1
YBR198C	TAF5	YDR182W	CDC1	-0.2053	0.00036	P38129	P40986	Q15542	Q53F39	TAF5	MPPE1
YBR198C	TAF5	YDR311W	TFB1	-0.2466	0.00151	P38129	P32776	Q15542	P32780	TAF5	GTF2H1
YBR198C	TAF5	YDR339C	FCF1	-0.2919	2.26e-06	P38129	Q05498	Q15542	Q9Y324	TAF5	FCF1
YBR198C	TAF5	YFR004W	RPN11	-0.2095	1.41e-07	P38129	P43588	Q15542	O00487	TAF5	PSMD14
YBR198C	TAF5	YGL048C	RPT6	-0.3108	2.56e-05	P38129	Q01939	Q15542	P62195	TAF5	PSMC5
YBR198C	TAF5	YGL112C	TAF6	-0.4525	3.25e-07	P38129	P53040	Q15542	P49848	TAF5	TAF6
YBR198C	TAF5	YHR024C	MAS2	-0.2796	0.00604	P38129	P11914	Q15542	Q10713	TAF5	PMPCA
YBR198C	TAF5	YJR017C	ESS1	-0.2487	0.000206	P38129	P22696	Q15542	Q13526	TAF5	PIN1
YBR198C	TAF5	YJR064W	CCT5	-0.3404	3.88e-05	P38129	P40413	Q15542	P48643	TAF5	CCT5
YBR198C	TAF5	YKL021C	MAK11	-0.211	6.75e-131	P38129	P20484	Q15542	Q9NWT1	TAF5	PAK1IP1
YBR198C	TAF5	YLR186W	EMG1	-0.2694	3.58e-05	P38129	Q06287	Q15542	Q92979	TAF5	EMG1
YBR198C	TAF5	YMR296C	LCB1	-0.2563	4.44e-07	P38129	P25045	Q15542	O15269	TAF5	SPTLC1
YBR198C	TAF5	YNL006W	LST8	-0.2016	0.0245	P38129	P41318	Q15542	Q9BVC4	TAF5	MLST8
YBR198C	TAF5	YNL102W	POL1	-0.2887	1.09e-06	P38129	P13382	Q15542	P09884	TAF5	POLA1
YBR198C	TAF5	YOL135C	MED7	-0.2911	8.67e-07	P38129	Q08278	Q15542	O43513	TAF5	MED7
YBR198C	TAF5	YDL147W	RPN5	-0.2353	8.9e-05	P38129	Q12250	Q15542	O00232	TAF5	PSMD12
YBR198C	TAF5	YGL112C	TAF6	-0.5282	0	P38129	P53040	Q15542	P49848	TAF5	TAF6
YBR198C	TAF5	YML098W	TAF13	-0.405	9.35e-30	P38129	P11747	Q15542	Q15543	TAF5	TAF13
YBR198C	TAF5	YML098W	TAF13	-0.5141	1.37e-160	P38129	P11747	Q15542	Q15543	TAF5	TAF13
YBR202W	CDC47	YBL023C	MCM2	-0.3181	2.9e-09	P38132	P29469	P33993	P49736	MCM7	MCM2
YBR202W	CDC47	YDR013W	PSF1	-0.3399	1.26e-15	P38132	Q12488	P33993	Q14691	MCM7	GINS1
YBR202W	CDC47	YDR489W	SLD5	-0.3204	1.43e-13	P38132	Q03406	P33993	Q9BRT9	MCM7	GINS4
YBR202W	CDC47	YHR164C	DNA2	-0.2801	1.74e-12	P38132	P38859	P33993	P51530	MCM7	DNA2
YBR202W	CDC47	YJL072C	PSF2	-0.2688	1.13e-07	P38132	P40359	P33993	Q9Y248	MCM7	GINS2
YBR202W	CDC47	YJL194W	CDC6	-0.3094	3.6e-10	P38132	P09119	P33993	Q99741	MCM7	CDC6
YBR202W	CDC47	YKL045W	PRI2	-0.2926	1.89e-08	P38132	P20457	P33993	P49643	MCM7	PRIM2
YBR202W	CDC47	YLR103C	CDC45	-0.3599	1e-17	P38132	Q08032	P33993	O75419	MCM7	CDC45
YBR202W	CDC47	YLR274W	CDC46	-0.3535	1.89e-17	P38132	P29496	P33993	P33992	MCM7	MCM5
YBR202W	CDC47	YPR019W	MCM4	-0.3801	2.23e-14	P38132	P30665	P33993	P33991	MCM7	MCM4
YBR202W	CDC47	YPR162C	ORC4	-0.2919	2.74e-08	P38132	P54791	P33993	O43929	MCM7	ORC4
YBR236C	ABD1	YDL208W	NHP2	-0.2119	2.54e-33	P32783	P32495	O43148	Q9NX24	RNMT	NHP2
YBR236C	ABD1	YDR331W	GPI8	-0.2201	4.18e-142	P32783	P49018	O43148	Q92643	RNMT	PIGK
YBR236C	ABD1	YDR404C	RPB7	-0.2083	1.5e-22	P32783	P34087	O43148	P62487	RNMT	POLR2G
YBR236C	ABD1	YER094C	PUP3	-0.2114	4.73e-07	P32783	P25451	O43148	P49720	RNMT	PSMB3
YBR236C	ABD1	YGL112C	TAF6	-0.223	4.71e-09	P32783	P53040	O43148	P49848	RNMT	TAF6
YBR236C	ABD1	YJL074C	SMC3	-0.343	4.24e-22	P32783	P47037	O43148	Q9UQE7	RNMT	SMC3
YBR236C	ABD1	YML098W	TAF13	-0.3138	9.18e-11	P32783	P11747	O43148	Q15543	RNMT	TAF13
YBR236C	ABD1	YMR028W	TAP42	-0.2871	2.64e-27	P32783	Q04372	O43148	P78318	RNMT	IGBP1
YBR236C	ABD1	YOR244W	ESA1	-0.2037	1.26e-97	P32783	Q08649	O43148	Q92993	RNMT	KAT5
YBR236C	ABD1	YOR341W	RPA190	-0.2155	1.07e-05	P32783	P10964	O43148	O95602	RNMT	POLR1A
YBR236C	ABD1	YPR086W	SUA7	-0.2634	2.88e-08	P32783	P29055	O43148	Q00403	RNMT	GTF2B
YBR237W	PRP5	YDL030W	PRP9	-0.5282	1.61e-21	P21372	P19736	Q7L014	Q12874	DDX46	SF3A3
YBR237W	PRP5	YDR002W	YRB1	-0.3534	4.85e-13	P21372	P41920	Q7L014	P43487	DDX46	RANBP1
YBR237W	PRP5	YDR243C	PRP28	-0.2598	0.000154	P21372	P23394	Q7L014	Q9BUQ8	DDX46	DDX23
YBR237W	PRP5	YDR437W	GPI19	-0.2444	5.8e-10	P21372	Q04082	Q7L014	P57054	DDX46	PIGP
YBR237W	PRP5	YJR017C	ESS1	-0.3899	7.24e-120	P21372	P22696	Q7L014	Q13526	DDX46	PIN1
YBR237W	PRP5	YLR268W	SEC22	-0.2431	0.0224	P21372	P22214	Q7L014	O75396	DDX46	SEC22B
YBR237W	PRP5	YLR316C	TAD3	-0.2961	3.94e-58	P21372	Q9URQ3	Q7L014	Q96EY9	DDX46	ADAT3
YBR237W	PRP5	YLR347C	KAP95	-0.5053	1.26e-23	P21372	Q06142	Q7L014	Q14974	DDX46	KPNB1
YBR237W	PRP5	YLR347C	KAP95	-0.2274	3.29e-14	P21372	Q06142	Q7L014	Q14974	DDX46	KPNB1
YBR237W	PRP5	YML049C	RSE1	-0.4777	1.4e-74	P21372	Q04693	Q7L014	Q15393	DDX46	SF3B3
YBR237W	PRP5	YML069W	POB3	-0.369	4.83e-44	P21372	Q04636	Q7L014	Q08945	DDX46	SSRP1
YBR237W	PRP5	YML069W	POB3	-0.284	1.38e-26	P21372	Q04636	Q7L014	Q08945	DDX46	SSRP1
YBR237W	PRP5	YOR254C	SEC63	-0.2093	1.29e-05	P21372	P14906	Q7L014	Q9UGP8	DDX46	SEC63
YBR237W	PRP5	YPR094W	RDS3	-0.5421	3.43e-39	P21372	Q06835	Q7L014	Q7RTV0	DDX46	PHF5A
YBR247C	ENP1	YDL147W	RPN5	-0.2006	9.04e-10	P38333	Q12250	Q13895	O00232	BYSL	PSMD12
YBR247C	ENP1	YDR398W	UTP5	-0.324	1.33e-08	P38333	Q04177	Q13895	Q15061	BYSL	WDR43
YBR247C	ENP1	YGR195W	SKI6	-0.3599	2.88e-14	P38333	P46948	Q13895	Q9NPD3	BYSL	EXOSC4
YBR247C	ENP1	YJR017C	ESS1	-0.2302	1.54e-07	P38333	P22696	Q13895	Q13526	BYSL	PIN1
YBR247C	ENP1	YMR290C	HAS1	-0.3417	3.09e-07	P38333	Q03532	Q13895	Q9NVP1	BYSL	DDX18
YBR265W	TSC10	YMR296C	LCB1	-0.2816	7.83e-21	P38342	P25045	Q06136	O15269	KDSR	SPTLC1
YBR265W	TSC10	YMR296C	LCB1	-0.2972	0.000439	P38342	P25045	Q06136	O15269	KDSR	SPTLC1
YCL017C	NFS1	YBR198C	TAF5	-0.2051	0	P25374	P38129	Q9Y697	Q15542	NFS1	TAF5
YCL017C	NFS1	YDL147W	RPN5	-0.2036	0.000518	P25374	Q12250	Q9Y697	O00232	NFS1	PSMD12
YCL017C	NFS1	YDL147W	RPN5	-0.2158	0.000154	P25374	Q12250	Q9Y697	O00232	NFS1	PSMD12
YCL017C	NFS1	YDR064W	RPS13	-0.2861	2.68e-05	P25374	P05756	Q9Y697	P62277	NFS1	RPS13
YCL017C	NFS1	YHR024C	MAS2	-0.2203	2.34e-05	P25374	P11914	Q9Y697	Q10713	NFS1	PMPCA
YCL017C	NFS1	YHR164C	DNA2	-0.2114	2.64e-05	P25374	P38859	Q9Y697	P51530	NFS1	DNA2
YCL017C	NFS1	YJR006W	HYS2	-0.2277	0.00852	P25374	P46957	Q9Y697	P49005	NFS1	POLD2
YCL017C	NFS1	YKL021C	MAK11	-0.3131	6.56e-105	P25374	P20484	Q9Y697	Q9NWT1	NFS1	PAK1IP1
YCL017C	NFS1	YKL095W	YJU2	-0.3066	2.87e-05	P25374	P28320	Q9Y697	Q9BW85	NFS1	CCDC94
YCL017C	NFS1	YKR081C	RPF2	-0.2034	9.17e-07	P25374	P36160	Q9Y697	Q9H7B2	NFS1	RPF2
YCL017C	NFS1	YLR274W	CDC46	-0.2301	9.53e-08	P25374	P29496	Q9Y697	P33992	NFS1	MCM5
YCL017C	NFS1	YLR397C	AFG2	-0.2231	0.0041	P25374	P32794	Q9Y697	Q8NB90	NFS1	SPATA5
YCL017C	NFS1	YNR003C	RPC34	-0.205	0.000715	P25374	P32910	Q9Y697	Q9H1D9	NFS1	POLR3F
YCL017C	NFS1	YOR259C	RPT4	-0.2092	2.88e-05	P25374	P53549	Q9Y697	P62333	NFS1	PSMC6
YCL017C	NFS1	YOR341W	RPA190	-0.271	1.8e-07	P25374	P10964	Q9Y697	O95602	NFS1	POLR1A
YCL017C	NFS1	YOR341W	RPA190	-0.3331	3.62e-05	P25374	P10964	Q9Y697	O95602	NFS1	POLR1A
YCL017C	NFS1	YPR016C	TIF6	-0.2871	4.05e-12	P25374	Q12522	Q9Y697	P56537	NFS1	EIF6
YCL017C	NFS1	YPR178W	PRP4	-0.2116	6.51e-06	P25374	P20053	Q9Y697	O43172	NFS1	PRPF4
YCL059C	KRR1	YDL208W	NHP2	-0.5577	2.02e-51	P25586	P32495	Q13601	Q9NX24	KRR1	NHP2
YCL059C	KRR1	YDR064W	RPS13	-0.6502	7.03e-90	P25586	P05756	Q13601	P62277	KRR1	RPS13
YCL059C	KRR1	YLR222C	UTP13	-0.2652	0.000836	P25586	Q05946	Q13601	Q12788	KRR1	TBL3
YCL059C	KRR1	YMR229C	RRP5	-0.5988	1.64e-141	P25586	Q05022	Q13601	Q14690	KRR1	PDCD11
YCL059C	KRR1	YBL035C	POL12	-0.3405	1.21e-08	P25586	P38121	Q13601	Q14181	KRR1	POLA2
YCL059C	KRR1	YBL084C	CDC27	-0.2663	2.48e-08	P25586	P38042	Q13601	P30260	KRR1	CDC27
YCL059C	KRR1	YDL208W	NHP2	-0.2759	5.37e-08	P25586	P32495	Q13601	Q9NX24	KRR1	NHP2
YCL059C	KRR1	YDR064W	RPS13	-0.517	8.87e-43	P25586	P05756	Q13601	P62277	KRR1	RPS13
YCL059C	KRR1	YDR182W	CDC1	-0.2797	2.43e-09	P25586	P40986	Q13601	Q53F39	KRR1	MPPE1
YCL059C	KRR1	YDR302W	GPI11	-0.3164	1.73e-15	P25586	Q06636	Q13601	Q07326	KRR1	PIGF
YCL059C	KRR1	YDR339C	FCF1	-0.2513	9.8e-38	P25586	Q05498	Q13601	Q9Y324	KRR1	FCF1
YCL059C	KRR1	YDR398W	UTP5	-0.3346	3.65e-15	P25586	Q04177	Q13601	Q15061	KRR1	WDR43
YCL059C	KRR1	YGL048C	RPT6	-0.2426	6.74e-05	P25586	Q01939	Q13601	P62195	KRR1	PSMC5
YCL059C	KRR1	YGL142C	GPI10	-0.2197	2.07e-06	P25586	P30777	Q13601	Q92521	KRR1	PIGB
YCL059C	KRR1	YKL045W	PRI2	-0.383	3.97e-17	P25586	P20457	Q13601	P49643	KRR1	PRIM2
YCL059C	KRR1	YMR093W	UTP15	-0.2215	7.09e-10	P25586	Q04305	Q13601	Q8TED0	KRR1	UTP15
YCL059C	KRR1	YMR229C	RRP5	-0.3514	4.01e-13	P25586	Q05022	Q13601	Q14690	KRR1	PDCD11
YCL059C	KRR1	YMR290C	HAS1	-0.2368	4.99e-15	P25586	Q03532	Q13601	Q9NVP1	KRR1	DDX18
YCR057C	PWP2	YBR247C	ENP1	-0.2724	0.0134	P25635	P38333	Q15269	Q13895	PWP2	BYSL
YCR057C	PWP2	YDR182W	CDC1	-0.2103	0.00218	P25635	P40986	Q15269	Q53F39	PWP2	MPPE1
YCR057C	PWP2	YDR189W	SLY1	-0.2089	5.77e-05	P25635	P22213	Q15269	Q8WVM8	PWP2	SCFD1
YCR057C	PWP2	YGL065C	ALG2	-0.2258	6.09e-05	P25635	P43636	Q15269	Q9H553	PWP2	ALG2
YCR057C	PWP2	YHR007C	ERG11	-0.2952	3.48e-06	P25635	P10614	Q15269	Q16850	PWP2	CYP51A1
YCR057C	PWP2	YHR024C	MAS2	-0.2074	0.00023	P25635	P11914	Q15269	Q10713	PWP2	PMPCA
YCR057C	PWP2	YJR007W	SUI2	-0.2441	0.0381	P25635	P20459	Q15269	P05198	PWP2	EIF2S1
YCR057C	PWP2	YLR088W	GAA1	-0.2074	1.16e-30	P25635	P39012	Q15269	O43292	PWP2	GPAA1
YCR057C	PWP2	YLR459W	GAB1	-0.2354	3.74e-11	P25635	P41733	Q15269	Q9H490	PWP2	PIGU
YCR057C	PWP2	YMR197C	VTI1	-0.218	5.46e-06	P25635	Q04338	Q15269	Q96AJ9	PWP2	VTI1A
YCR057C	PWP2	YMR229C	RRP5	-0.2606	3.02e-79	P25635	Q05022	Q15269	Q14690	PWP2	PDCD11
YCR057C	PWP2	YPL266W	DIM1	-0.2628	3.04e-11	P25635	P41819	Q15269	Q9UNQ2	PWP2	DIMT1
YCR093W	CDC39	YJR017C	ESS1	-0.3259	2.51e-08	P25655	P22696	A5YKK6	Q13526	CNOT1	PIN1
YCR093W	CDC39	YLR007W	NSE1	-0.3493	7.16e-09	P25655	Q07913	A5YKK6	Q8WV22	CNOT1	NSMCE1
YCR093W	CDC39	YMR290C	HAS1	-0.3223	2.85e-06	P25655	Q03532	A5YKK6	Q9NVP1	CNOT1	DDX18
YCR093W	CDC39	YNR053C	NOG2	-0.3112	9.96e-08	P25655	P53742	A5YKK6	Q13823	CNOT1	GNL2
YCR093W	CDC39	YOR122C	PFY1	-0.3913	0	P25655	P07274	A5YKK6	Q8NHR9	CNOT1	PFN4
YCR093W	CDC39	YOR341W	RPA190	-0.3854	1.49e-14	P25655	P10964	A5YKK6	O95602	CNOT1	POLR1A
YDL007W	RPT2	YBL084C	CDC27	-0.2887	5.16e-16	P40327	P38042	P62191	P30260	PSMC1	CDC27
YDL007W	RPT2	YBL097W	BRN1	-0.3279	5.19e-25	P40327	P38170	P62191	Q15003	PSMC1	NCAPH
YDL007W	RPT2	YBR198C	TAF5	-0.2384	8e-17	P40327	P38129	P62191	Q15542	PSMC1	TAF5
YDL007W	RPT2	YBR202W	CDC47	-0.2836	1.01e-17	P40327	P38132	P62191	P33993	PSMC1	MCM7
YDL007W	RPT2	YDR394W	RPT3	-0.2655	5.28e-16	P40327	P33298	P62191	P43686	PSMC1	PSMC4
YDL007W	RPT2	YFR004W	RPN11	-0.2029	6.74e-06	P40327	P43588	P62191	O00487	PSMC1	PSMD14
YDL007W	RPT2	YFR004W	RPN11	-0.3114	2.02e-28	P40327	P43588	P62191	O00487	PSMC1	PSMD14
YDL007W	RPT2	YGL048C	RPT6	-0.2988	3.66e-87	P40327	Q01939	P62191	P62195	PSMC1	PSMC5
YDL007W	RPT2	YGL048C	RPT6	-0.3279	2.04e-11	P40327	Q01939	P62191	P62195	PSMC1	PSMC5
YDL007W	RPT2	YGL091C	NBP35	-0.2093	1.98e-10	P40327	P52920	P62191	P53384	PSMC1	NUBP1
YDL007W	RPT2	YGL207W	SPT16	-0.2483	1.11e-06	P40327	P32558	P62191	Q9Y5B9	PSMC1	SUPT16H
YDL007W	RPT2	YHR024C	MAS2	-0.2656	1.2e-09	P40327	P11914	P62191	Q10713	PSMC1	PMPCA
YDL007W	RPT2	YHR166C	CDC23	-0.334	2.07e-13	P40327	P16522	P62191	Q9UJX2	PSMC1	CDC23
YDL007W	RPT2	YHR166C	CDC23	-0.2199	3.18e-52	P40327	P16522	P62191	Q9UJX2	PSMC1	CDC23
YDL007W	RPT2	YJL104W	PAM16	-0.3371	7.14e-22	P40327	P42949	P62191	Q9Y3D7	PSMC1	PAM16
YDL007W	RPT2	YKL145W	RPT1	-0.2957	0	P40327	P33299	P62191	P35998	PSMC1	PSMC2
YDL007W	RPT2	YOR151C	RPB2	-0.2165	1.69e-07	P40327	P08518	P62191	P30876	PSMC1	POLR2B
YDL007W	RPT2	YOR259C	RPT4	-0.2913	1.99e-09	P40327	P53549	P62191	P62333	PSMC1	PSMC6
YDL007W	RPT2	YOR259C	RPT4	-0.2871	1.93e-71	P40327	P53549	P62191	P62333	PSMC1	PSMC6
YDL007W	RPT2	YPL076W	GPI2	-0.3748	4.18e-79	P40327	P46961	P62191	Q92535	PSMC1	PIGC
YDL007W	RPT2	YPL076W	GPI2	-0.3417	6.75e-77	P40327	P46961	P62191	Q92535	PSMC1	PIGC
YDL017W	CDC7	YBL023C	MCM2	-0.2182	0.00174	P06243	P29469	O00311	P49736	CDC7	MCM2
YDL017W	CDC7	YBL097W	BRN1	-0.2671	2.57e-07	P06243	P38170	O00311	Q15003	CDC7	NCAPH
YDL017W	CDC7	YBR060C	ORC2	-0.3417	0.00093	P06243	P32833	O00311	Q13416	CDC7	ORC2
YDL017W	CDC7	YBR060C	ORC2	-0.2466	0.00188	P06243	P32833	O00311	Q13416	CDC7	ORC2
YDL017W	CDC7	YBR198C	TAF5	-0.3131	3.78e-13	P06243	P38129	O00311	Q15542	CDC7	TAF5
YDL017W	CDC7	YBR202W	CDC47	-0.2448	3.05e-08	P06243	P38132	O00311	P33993	CDC7	MCM7
YDL017W	CDC7	YGR245C	SDA1	-0.2176	0.00264	P06243	P53313	O00311	Q9NVU7	CDC7	SDAD1
YDL017W	CDC7	YJL194W	CDC6	-0.2258	0.00558	P06243	P09119	O00311	Q99741	CDC7	CDC6
YDL017W	CDC7	YLR007W	NSE1	-0.2314	0.00077	P06243	Q07913	O00311	Q8WV22	CDC7	NSMCE1
YDL017W	CDC7	YPR162C	ORC4	-0.2575	2.74e-05	P06243	P54791	O00311	O43929	CDC7	ORC4
YDL017W	CDC7	YPR168W	NUT2	-0.2771	4.42e-16	P06243	Q06213	O00311	Q9BTT4	CDC7	MED10
YDL017W	CDC7	YBL023C	MCM2	-0.2854	5.99e-12	P06243	P29469	O00311	P49736	CDC7	MCM2
YDL017W	CDC7	YBR060C	ORC2	-0.2093	9.9e-39	P06243	P32833	O00311	Q13416	CDC7	ORC2
YDL017W	CDC7	YBR060C	ORC2	-0.3205	2.17e-29	P06243	P32833	O00311	Q13416	CDC7	ORC2
YDL017W	CDC7	YBR060C	ORC2	-0.334	5.22e-05	P06243	P32833	O00311	Q13416	CDC7	ORC2
YDL017W	CDC7	YBR198C	TAF5	-0.336	9.71e-10	P06243	P38129	O00311	Q15542	CDC7	TAF5
YDL017W	CDC7	YBR202W	CDC47	-0.3967	1.57e-17	P06243	P38132	O00311	P33993	CDC7	MCM7
YDL017W	CDC7	YJL074C	SMC3	-0.2249	9e-22	P06243	P47037	O00311	Q9UQE7	CDC7	SMC3
YDL017W	CDC7	YJL194W	CDC6	-0.3697	2.06e-24	P06243	P09119	O00311	Q99741	CDC7	CDC6
YDL017W	CDC7	YLR007W	NSE1	-0.2475	0.000268	P06243	Q07913	O00311	Q8WV22	CDC7	NSMCE1
YDL017W	CDC7	YLR274W	CDC46	-0.232	1.81e-06	P06243	P29496	O00311	P33992	CDC7	MCM5
YDL017W	CDC7	YOR341W	RPA190	-0.2045	5.48e-09	P06243	P10964	O00311	O95602	CDC7	POLR1A
YDL017W	CDC7	YPR162C	ORC4	-0.4	1.14e-26	P06243	P54791	O00311	O43929	CDC7	ORC4
YDL029W	ARP2	YDR212W	TCP1	-0.517	6.14e-33	P32381	P12612	P61160	P17987	ACTR2	TCP1
YDL029W	ARP2	YDR212W	TCP1	-0.6105	5.21e-111	P32381	P12612	P61160	P17987	ACTR2	TCP1
YDL029W	ARP2	YDR236C	FMN1	-0.2688	2.56e-08	P32381	Q03778	P61160	Q969G6	ACTR2	RFK
YDL029W	ARP2	YJR064W	CCT5	-0.5012	8.03e-34	P32381	P40413	P61160	P48643	ACTR2	CCT5
YDL029W	ARP2	YNL006W	LST8	-0.3251	2.87e-11	P32381	P41318	P61160	Q9BVC4	ACTR2	MLST8
YDL030W	PRP9	YHR058C	MED6	-0.2533	2.2e-05	P19736	P38782	Q12874	O75586	SF3A3	MED6
YDL030W	PRP9	YLR007W	NSE1	-0.5127	9.96e-29	P19736	Q07913	Q12874	Q8WV22	SF3A3	NSMCE1
YDL030W	PRP9	YMR281W	GPI12	-0.2434	3.6e-05	P19736	P23797	Q12874	Q9Y2B2	SF3A3	PIGL
YDL030W	PRP9	YOL034W	SMC5	-0.7351	0	P19736	Q08204	Q12874	Q8IY18	SF3A3	SMC5
YDL030W	PRP9	YOL069W	NUF2	-0.2034	3.94e-07	P19736	P33895	Q12874	Q9BZD4	SF3A3	NUF2
YDL031W	DBP10	YJR057W	CDC8	-0.2052	7.89e-10	Q12389	P00572	Q8TDD1	P23919	DDX54	DTYMK
YDL031W	DBP10	YLR002C	NOC3	-0.226	4.3e-05	Q12389	Q07896	Q8TDD1	Q8WTT2	DDX54	NOC3L
YDL031W	DBP10	YLR268W	SEC22	-0.3032	2.27e-06	Q12389	P22214	Q8TDD1	O75396	DDX54	SEC22B
YDL031W	DBP10	YLR002C	NOC3	-0.3317	6.41e-21	Q12389	Q07896	Q8TDD1	Q8WTT2	DDX54	NOC3L
YDL031W	DBP10	YLR197W	NOP56	-0.3404	7.39e-24	Q12389	Q12460	Q8TDD1	O00567	DDX54	NOP56
YDL031W	DBP10	YLR291C	GCD7	-0.2702	1.45e-08	Q12389	P32502	Q8TDD1	P49770	DDX54	EIF2B2
YDL031W	DBP10	YNL061W	NOP2	-0.3437	1.86e-48	Q12389	P40991	Q8TDD1	P46087	DDX54	NOP2
YDL031W	DBP10	YNL061W	NOP2	-0.2771	3.67e-56	Q12389	P40991	Q8TDD1	P46087	DDX54	NOP2
YDL031W	DBP10	YNL061W	NOP2	-0.3633	2.46e-32	Q12389	P40991	Q8TDD1	P46087	DDX54	NOP2
YDL031W	DBP10	YNL061W	NOP2	-0.2658	5.39e-38	Q12389	P40991	Q8TDD1	P46087	DDX54	NOP2
YDL031W	DBP10	YPL211W	NIP7	-0.2088	3.82e-09	Q12389	Q08962	Q8TDD1	Q9Y221	DDX54	NIP7
YDL031W	DBP10	YPR016C	TIF6	-0.4064	4.23e-106	Q12389	Q12522	Q8TDD1	P56537	DDX54	EIF6
YDL031W	DBP10	YGL048C	RPT6	-0.5127	1.75e-36	Q12389	Q01939	Q8TDD1	P62195	DDX54	PSMC5
YDL031W	DBP10	YKL035W	UGP1	-0.2161	0.00838	Q12389	P32861	Q8TDD1	Q16851	DDX54	UGP2
YDL031W	DBP10	YGR002C	SWC4	-0.2743	0.0222	Q12389	P53201	Q8TDD1	Q9NPF5	DDX54	DMAP1
YDL031W	DBP10	YLR002C	NOC3	-0.4477	1.47e-53	Q12389	Q07896	Q8TDD1	Q8WTT2	DDX54	NOC3L
YDL031W	DBP10	YLR197W	NOP56	-0.3529	2.58e-10	Q12389	Q12460	Q8TDD1	O00567	DDX54	NOP56
YDL031W	DBP10	YLR268W	SEC22	-0.2103	3.53e-13	Q12389	P22214	Q8TDD1	O75396	DDX54	SEC22B
YDL031W	DBP10	YNL061W	NOP2	-0.4134	4.53e-31	Q12389	P40991	Q8TDD1	P46087	DDX54	NOP2
YDL031W	DBP10	YNL061W	NOP2	-0.4742	2.34e-30	Q12389	P40991	Q8TDD1	P46087	DDX54	NOP2
YDL031W	DBP10	YNL061W	NOP2	-0.2448	3.2e-07	Q12389	P40991	Q8TDD1	P46087	DDX54	NOP2
YDL060W	TSR1	YBL074C	AAR2	-0.3973	2.42e-06	Q07381	P32357	Q2NL82	Q9Y312	TSR1	AAR2
YDL060W	TSR1	YDR416W	SYF1	-0.3947	1.83e-13	Q07381	Q04048	Q2NL82	Q9HCS7	TSR1	XAB2
YDL060W	TSR1	YGR002C	SWC4	-0.2018	5.41e-07	Q07381	P53201	Q2NL82	Q9NPF5	TSR1	DMAP1
YDL060W	TSR1	YKL018W	SWD2	-0.5561	6.53e-22	Q07381	P36104	Q2NL82	Q6UXN9	TSR1	WDR82
YDL060W	TSR1	YLR268W	SEC22	-0.3167	0	Q07381	P22214	Q2NL82	O75396	TSR1	SEC22B
YDL060W	TSR1	YLR268W	SEC22	-0.2865	1.24e-05	Q07381	P22214	Q2NL82	O75396	TSR1	SEC22B
YDL060W	TSR1	YLR305C	STT4	-0.2563	1.26e-05	Q07381	P37297	Q2NL82	P42356	TSR1	PI4KA
YDL060W	TSR1	YLR347C	KAP95	-0.2512	3.31e-12	Q07381	Q06142	Q2NL82	Q14974	TSR1	KPNB1
YDL060W	TSR1	YLR347C	KAP95	-0.2307	1.42e-15	Q07381	Q06142	Q2NL82	Q14974	TSR1	KPNB1
YDL060W	TSR1	YML049C	RSE1	-0.2975	1.12e-23	Q07381	Q04693	Q2NL82	Q15393	TSR1	SF3B3
YDL060W	TSR1	YPR094W	RDS3	-0.2954	1.3e-20	Q07381	Q06835	Q2NL82	Q7RTV0	TSR1	PHF5A
YDL064W	UBC9	YCL059C	KRR1	-0.2362	1.23e-39	P50623	P25586	P63279	Q13601	UBE2I	KRR1
YDL064W	UBC9	YLR007W	NSE1	-0.3391	2.17e-79	P50623	Q07913	P63279	Q8WV22	UBE2I	NSMCE1
YDL064W	UBC9	YLR268W	SEC22	-0.2259	0.00201	P50623	P22214	P63279	O75396	UBE2I	SEC22B
YDL097C	RPN6	YBL084C	CDC27	-0.2142	1.41e-12	Q12377	P38042	O00231	P30260	PSMD11	CDC27
YDL097C	RPN6	YBL097W	BRN1	-0.2353	5.84e-21	Q12377	P38170	O00231	Q15003	PSMD11	NCAPH
YDL097C	RPN6	YBR198C	TAF5	-0.2512	7.02e-06	Q12377	P38129	O00231	Q15542	PSMD11	TAF5
YDL097C	RPN6	YFR004W	RPN11	-0.5263	6.8e-84	Q12377	P43588	O00231	O00487	PSMD11	PSMD14
YDL097C	RPN6	YFR004W	RPN11	-0.4845	3.88e-19	Q12377	P43588	O00231	O00487	PSMD11	PSMD14
YDL097C	RPN6	YFR052W	RPN12	-0.2961	1.27e-06	Q12377	P32496	O00231	P48556	PSMD11	PSMD8
YDL097C	RPN6	YGL048C	RPT6	-0.5395	5.31e-85	Q12377	Q01939	O00231	P62195	PSMD11	PSMC5
YDL097C	RPN6	YGL048C	RPT6	-0.2303	0.0048	Q12377	Q01939	O00231	P62195	PSMD11	PSMC5
YDL097C	RPN6	YGR264C	MES1	-0.2637	0.000207	Q12377	P00958	O00231	P56192	PSMD11	MARS
YDL097C	RPN6	YHR027C	RPN1	-0.222	0.00138	Q12377	P38764	O00231	Q13200	PSMD11	PSMD2
YDL097C	RPN6	YHR166C	CDC23	-0.6105	3.03e-79	Q12377	P16522	O00231	Q9UJX2	PSMD11	CDC23
YDL097C	RPN6	YKL145W	RPT1	-0.3479	6.66e-21	Q12377	P33299	O00231	P35998	PSMD11	PSMC2
YDL097C	RPN6	YOR151C	RPB2	-0.2663	1.87e-06	Q12377	P08518	O00231	P30876	PSMD11	POLR2B
YDL097C	RPN6	YOR259C	RPT4	-0.271	1.54e-25	Q12377	P53549	O00231	P62333	PSMD11	PSMC6
YDL097C	RPN6	YOR259C	RPT4	-0.5002	9.68e-26	Q12377	P53549	O00231	P62333	PSMD11	PSMC6
YDL097C	RPN6	YOR362C	PRE10	-0.3731	1.47e-25	Q12377	P21242	O00231	P25788	PSMD11	PSMA3
YDL097C	RPN6	YPR108W	RPN7	-0.3555	1.11e-21	Q12377	Q06103	O00231	Q15008	PSMD11	PSMD6
YDL097C	RPN6	YBL097W	BRN1	-0.2514	5.6e-80	Q12377	P38170	O00231	Q15003	PSMD11	NCAPH
YDL097C	RPN6	YBR236C	ABD1	-0.343	0.00168	Q12377	P32783	O00231	O43148	PSMD11	RNMT
YDL097C	RPN6	YDR236C	FMN1	-0.2181	5.35e-06	Q12377	Q03778	O00231	Q969G6	PSMD11	RFK
YDL097C	RPN6	YDR394W	RPT3	-0.2866	1.14e-09	Q12377	P33298	O00231	P43686	PSMD11	PSMC4
YDL097C	RPN6	YER093C	TSC11	-0.2093	6.8e-07	Q12377	P40061	O00231	Q6R327	PSMD11	RICTOR
YDL097C	RPN6	YFR004W	RPN11	-0.3167	5.91e-11	Q12377	P43588	O00231	O00487	PSMD11	PSMD14
YDL097C	RPN6	YFR004W	RPN11	-0.3399	1.17e-05	Q12377	P43588	O00231	O00487	PSMD11	PSMD14
YDL097C	RPN6	YGL048C	RPT6	-0.2519	0.00267	Q12377	Q01939	O00231	P62195	PSMD11	PSMC5
YDL097C	RPN6	YGL048C	RPT6	-0.3813	5.59e-50	Q12377	Q01939	O00231	P62195	PSMD11	PSMC5
YDL097C	RPN6	YGL048C	RPT6	-0.3728	2e-11	Q12377	Q01939	O00231	P62195	PSMD11	PSMC5
YDL097C	RPN6	YHR027C	RPN1	-0.3539	1.75e-10	Q12377	P38764	O00231	Q13200	PSMD11	PSMD2
YDL097C	RPN6	YHR166C	CDC23	-0.2764	0.0128	Q12377	P16522	O00231	Q9UJX2	PSMD11	CDC23
YDL097C	RPN6	YJR057W	CDC8	-0.2188	0.0211	Q12377	P00572	O00231	P23919	PSMD11	DTYMK
YDL097C	RPN6	YKL095W	YJU2	-0.5802	0	Q12377	P28320	O00231	Q9BW85	PSMD11	CCDC94
YDL097C	RPN6	YKL145W	RPT1	-0.2808	0.00129	Q12377	P33299	O00231	P35998	PSMD11	PSMC2
YDL097C	RPN6	YOR151C	RPB2	-0.2801	9.99e-18	Q12377	P08518	O00231	P30876	PSMD11	POLR2B
YDL097C	RPN6	YOR259C	RPT4	-0.3316	4.93e-05	Q12377	P53549	O00231	P62333	PSMD11	PSMC6
YDL097C	RPN6	YOR259C	RPT4	-0.3281	4.83e-11	Q12377	P53549	O00231	P62333	PSMD11	PSMC6
YDL097C	RPN6	YPR108W	RPN7	-0.2175	0.000223	Q12377	Q06103	O00231	Q15008	PSMD11	PSMD6
YDL098C	SNU23	YBL074C	AAR2	-0.2403	0.000792	Q12368	P32357	Q96NC0	Q9Y312	ZMAT2	AAR2
YDL098C	SNU23	YDR416W	SYF1	-0.2579	1.73e-15	Q12368	Q04048	Q96NC0	Q9HCS7	ZMAT2	XAB2
YDL098C	SNU23	YGR074W	SMD1	-0.2404	0	Q12368	Q02260	Q96NC0	P62314	ZMAT2	SNRPD1
YDL098C	SNU23	YML049C	RSE1	-0.2959	2.47e-06	Q12368	Q04693	Q96NC0	Q15393	ZMAT2	SF3B3
YDL098C	SNU23	YML069W	POB3	-0.2029	1.12e-81	Q12368	Q04636	Q96NC0	Q08945	ZMAT2	SSRP1
YDL098C	SNU23	YPR094W	RDS3	-0.2728	1.53e-06	Q12368	Q06835	Q96NC0	Q7RTV0	ZMAT2	PHF5A
YDL102W	CDC2	YBR060C	ORC2	-0.2897	0.000522	P15436	P32833	P28340	Q13416	POLD1	ORC2
YDL102W	CDC2	YBR087W	RFC5	-0.5774	1.19e-16	P15436	P38251	P28340	P40938	POLD1	RFC3
YDL102W	CDC2	YDR331W	GPI8	-0.3317	1.49e-19	P15436	P49018	P28340	Q92643	POLD1	PIGK
YDL102W	CDC2	YGL091C	NBP35	-0.4044	2.33e-54	P15436	P52920	P28340	P53384	POLD1	NUBP1
YDL102W	CDC2	YGR245C	SDA1	-0.2897	5.65e-07	P15436	P53313	P28340	Q9NVU7	POLD1	SDAD1
YDL102W	CDC2	YJL074C	SMC3	-0.2207	0.0254	P15436	P47037	P28340	Q9UQE7	POLD1	SMC3
YDL102W	CDC2	YJL194W	CDC6	-0.2528	1.94e-10	P15436	P09119	P28340	Q99741	POLD1	CDC6
YDL102W	CDC2	YJR006W	HYS2	-0.4526	6.82e-19	P15436	P46957	P28340	P49005	POLD1	POLD2
YDL102W	CDC2	YJR068W	RFC2	-0.5282	0	P15436	P40348	P28340	P35249	POLD1	RFC4
YDL102W	CDC2	YLR007W	NSE1	-0.3784	5.9e-13	P15436	Q07913	P28340	Q8WV22	POLD1	NSMCE1
YDL102W	CDC2	YLR026C	SED5	-0.2167	0.000201	P15436	Q01590	P28340	Q13190	POLD1	STX5
YDL102W	CDC2	YLR268W	SEC22	-0.229	0.000744	P15436	P22214	P28340	O75396	POLD1	SEC22B
YDL102W	CDC2	YLR268W	SEC22	-0.2114	0.0039	P15436	P22214	P28340	O75396	POLD1	SEC22B
YDL102W	CDC2	YOL094C	RFC4	-0.4526	1.33e-13	P15436	P40339	P28340	P35250	POLD1	RFC2
YDL102W	CDC2	YPR162C	ORC4	-0.2614	3.17e-17	P15436	P54791	P28340	O43929	POLD1	ORC4
YDL102W	CDC2	YBL035C	POL12	-0.3672	1.48e-33	P15436	P38121	P28340	Q14181	POLD1	POLA2
YDL102W	CDC2	YBR060C	ORC2	-0.2708	3.09e-13	P15436	P32833	P28340	Q13416	POLD1	ORC2
YDL102W	CDC2	YBR087W	RFC5	-0.3868	3.47e-21	P15436	P38251	P28340	P40938	POLD1	RFC3
YDL102W	CDC2	YBR202W	CDC47	-0.2127	7.53e-06	P15436	P38132	P28340	P33993	POLD1	MCM7
YDL102W	CDC2	YDR246W	TRS23	-0.2503	2.37e-13	P15436	Q03784	P28340	Q9Y296	POLD1	TRAPPC4
YDL102W	CDC2	YER094C	PUP3	-0.2512	4.14e-12	P15436	P25451	P28340	P49720	POLD1	PSMB3
YDL102W	CDC2	YER157W	COG3	-0.2145	1.22e-46	P15436	P40094	P28340	Q96JB2	POLD1	COG3
YDL102W	CDC2	YFR004W	RPN11	-0.2604	2e-18	P15436	P43588	P28340	O00487	POLD1	PSMD14
YDL102W	CDC2	YFR004W	RPN11	-0.2688	3.69e-08	P15436	P43588	P28340	O00487	POLD1	PSMD14
YDL102W	CDC2	YGL091C	NBP35	-0.2556	1.26e-10	P15436	P52920	P28340	P53384	POLD1	NUBP1
YDL102W	CDC2	YJR006W	HYS2	-0.2931	4.5e-07	P15436	P46957	P28340	P49005	POLD1	POLD2
YDL102W	CDC2	YJR068W	RFC2	-0.2503	2.97e-09	P15436	P40348	P28340	P35249	POLD1	RFC4
YDL102W	CDC2	YKL045W	PRI2	-0.3133	3.47e-27	P15436	P20457	P28340	P49643	POLD1	PRIM2
YDL102W	CDC2	YKL145W	RPT1	-0.2861	3.93e-12	P15436	P33299	P28340	P35998	POLD1	PSMC2
YDL102W	CDC2	YLR007W	NSE1	-0.2289	6.25e-56	P15436	Q07913	P28340	Q8WV22	POLD1	NSMCE1
YDL102W	CDC2	YLR268W	SEC22	-0.2905	0	P15436	P22214	P28340	O75396	POLD1	SEC22B
YDL102W	CDC2	YLR274W	CDC46	-0.2156	7.96e-05	P15436	P29496	P28340	P33992	POLD1	MCM5
YDL102W	CDC2	YOL094C	RFC4	-0.3967	1.93e-26	P15436	P40339	P28340	P35250	POLD1	RFC2
YDL102W	CDC2	YOR259C	RPT4	-0.2816	1.39e-11	P15436	P53549	P28340	P62333	POLD1	PSMC6
YDL102W	CDC2	YPR108W	RPN7	-0.2249	4.96e-28	P15436	Q06103	P28340	Q15008	POLD1	PSMD6
YDL102W	CDC2	YBL035C	POL12	-0.266	4.63e-09	P15436	P38121	P28340	Q14181	POLD1	POLA2
YDL102W	CDC2	YBR060C	ORC2	-0.209	6.75e-27	P15436	P32833	P28340	Q13416	POLD1	ORC2
YDL102W	CDC2	YBR087W	RFC5	-0.3697	2.82e-69	P15436	P38251	P28340	P40938	POLD1	RFC3
YDL102W	CDC2	YBR202W	CDC47	-0.2033	0.000383	P15436	P38132	P28340	P33993	POLD1	MCM7
YDL102W	CDC2	YER094C	PUP3	-0.2425	2.8e-28	P15436	P25451	P28340	P49720	POLD1	PSMB3
YDL102W	CDC2	YFR004W	RPN11	-0.2384	1.09e-08	P15436	P43588	P28340	O00487	POLD1	PSMD14
YDL102W	CDC2	YFR004W	RPN11	-0.3152	7.09e-07	P15436	P43588	P28340	O00487	POLD1	PSMD14
YDL102W	CDC2	YGL091C	NBP35	-0.3708	2.41e-28	P15436	P52920	P28340	P53384	POLD1	NUBP1
YDL102W	CDC2	YHR027C	RPN1	-0.2517	5.62e-29	P15436	P38764	P28340	Q13200	POLD1	PSMD2
YDL102W	CDC2	YJR006W	HYS2	-0.3588	2.86e-08	P15436	P46957	P28340	P49005	POLD1	POLD2
YDL102W	CDC2	YJR057W	CDC8	-0.2169	1.08e-110	P15436	P00572	P28340	P23919	POLD1	DTYMK
YDL102W	CDC2	YJR068W	RFC2	-0.3258	1.18e-05	P15436	P40348	P28340	P35249	POLD1	RFC4
YDL102W	CDC2	YKL145W	RPT1	-0.3482	1.17e-30	P15436	P33299	P28340	P35998	POLD1	PSMC2
YDL102W	CDC2	YOL094C	RFC4	-0.298	1.99e-16	P15436	P40339	P28340	P35250	POLD1	RFC2
YDL102W	CDC2	YOR259C	RPT4	-0.368	1.44e-11	P15436	P53549	P28340	P62333	POLD1	PSMC6
YDL102W	CDC2	YOR362C	PRE10	-0.2103	2.58e-06	P15436	P21242	P28340	P25788	POLD1	PSMA3
YDL108W	KIN28	YBR198C	TAF5	-0.2555	3.74e-10	P06242	P38129	P50613	Q15542	CDK7	TAF5
YDL108W	KIN28	YDR182W	CDC1	-0.2116	0.000129	P06242	P40986	P50613	Q53F39	CDK7	MPPE1
YDL108W	KIN28	YDR311W	TFB1	-0.2814	6.26e-11	P06242	P32776	P50613	P32780	CDK7	GTF2H1
YDL108W	KIN28	YKL095W	YJU2	-0.2012	0.0376	P06242	P28320	P50613	Q9BW85	CDK7	CCDC94
YDL108W	KIN28	YLR026C	SED5	-0.2069	1.42e-30	P06242	Q01590	P50613	Q13190	CDK7	STX5
YDL108W	KIN28	YML069W	POB3	-0.2533	1.04e-06	P06242	Q04636	P50613	Q08945	CDK7	SSRP1
YDL108W	KIN28	YML098W	TAF13	-0.2771	5.96e-09	P06242	P11747	P50613	Q15543	CDK7	TAF13
YDL108W	KIN28	YML098W	TAF13	-0.3466	2.12e-11	P06242	P11747	P50613	Q15543	CDK7	TAF13
YDL108W	KIN28	YMR235C	RNA1	-0.2169	0.00109	P06242	P11745	P50613	P46060	CDK7	RANGAP1
YDL126C	CDC48	YCR093W	CDC39	-0.2074	0.000561	P25694	P25655	P55072	A5YKK6	VCP	CNOT1
YDL126C	CDC48	YDR292C	SRP101	-0.2319	2.01e-69	P25694	P32916	P55072	P08240	VCP	SRPRA
YDL126C	CDC48	YFR050C	PRE4	-0.3126	9.86e-91	P25694	P30657	P55072	P28070	VCP	PSMB4
YDL126C	CDC48	YHR164C	DNA2	-0.2299	1.13e-09	P25694	P38859	P55072	P51530	VCP	DNA2
YDL126C	CDC48	YHR166C	CDC23	-0.2196	0.000146	P25694	P16522	P55072	Q9UJX2	VCP	CDC23
YDL126C	CDC48	YJL104W	PAM16	-0.2557	1.37e-07	P25694	P42949	P55072	Q9Y3D7	VCP	PAM16
YDL126C	CDC48	YKL145W	RPT1	-0.2968	4.51e-12	P25694	P33299	P55072	P35998	VCP	PSMC2
YDL126C	CDC48	YLR007W	NSE1	-0.3031	8.32e-14	P25694	Q07913	P55072	Q8WV22	VCP	NSMCE1
YDL126C	CDC48	YML069W	POB3	-0.2194	1.31e-09	P25694	Q04636	P55072	Q08945	VCP	SSRP1
YDL126C	CDC48	YNR003C	RPC34	-0.2729	7.74e-21	P25694	P32910	P55072	Q9H1D9	VCP	POLR3F
YDL126C	CDC48	YOR116C	RPO31	-0.2258	1.97e-155	P25694	P04051	P55072	O14802	VCP	POLR3A
YDL126C	CDC48	YPR108W	RPN7	-0.2988	3.45e-36	P25694	Q06103	P55072	Q15008	VCP	PSMD6
YDL126C	CDC48	YBL084C	CDC27	-0.2887	1.95e-06	P25694	P38042	P55072	P30260	VCP	CDC27
YDL126C	CDC48	YBL084C	CDC27	-0.5127	2.23e-55	P25694	P38042	P55072	P30260	VCP	CDC27
YDL126C	CDC48	YFR050C	PRE4	-0.3252	4.04e-09	P25694	P30657	P55072	P28070	VCP	PSMB4
YDL126C	CDC48	YHR007C	ERG11	-0.3514	0	P25694	P10614	P55072	Q16850	VCP	CYP51A1
YDL126C	CDC48	YHR164C	DNA2	-0.3439	0	P25694	P38859	P55072	P51530	VCP	DNA2
YDL126C	CDC48	YHR166C	CDC23	-0.5407	4.83e-19	P25694	P16522	P55072	Q9UJX2	VCP	CDC23
YDL126C	CDC48	YKL145W	RPT1	-0.4585	9.71e-30	P25694	P33299	P55072	P35998	VCP	PSMC2
YDL126C	CDC48	YLR007W	NSE1	-0.5199	2.13e-49	P25694	Q07913	P55072	Q8WV22	VCP	NSMCE1
YDL126C	CDC48	YLR347C	KAP95	-0.3229	6.73e-06	P25694	Q06142	P55072	Q14974	VCP	KPNB1
YDL126C	CDC48	YOR259C	RPT4	-0.3587	5.47e-10	P25694	P53549	P55072	P62333	VCP	PSMC6
YDL126C	CDC48	YPR108W	RPN7	-0.3371	6.73e-89	P25694	Q06103	P55072	Q15008	VCP	PSMD6
YDL126C	CDC48	YBL041W	PRE7	-0.456	1.41e-31	P25694	P23724	P55072	P20618	VCP	PSMB1
YDL126C	CDC48	YER094C	PUP3	-0.3543	1.35e-19	P25694	P25451	P55072	P49720	VCP	PSMB3
YDL126C	CDC48	YFR004W	RPN11	-0.3185	4.35e-07	P25694	P43588	P55072	O00487	VCP	PSMD14
YDL126C	CDC48	YFR004W	RPN11	-0.4388	6.47e-26	P25694	P43588	P55072	O00487	VCP	PSMD14
YDL126C	CDC48	YFR050C	PRE4	-0.4845	2.96e-31	P25694	P30657	P55072	P28070	VCP	PSMB4
YDL126C	CDC48	YGL011C	SCL1	-0.3032	1.59e-09	P25694	P21243	P55072	P60900	VCP	PSMA6
YDL126C	CDC48	YGL048C	RPT6	-0.3731	3.54e-106	P25694	Q01939	P55072	P62195	VCP	PSMC5
YDL126C	CDC48	YGL048C	RPT6	-0.5127	2.31e-56	P25694	Q01939	P55072	P62195	VCP	PSMC5
YDL126C	CDC48	YGL048C	RPT6	-0.4302	1.24e-41	P25694	Q01939	P55072	P62195	VCP	PSMC5
YDL126C	CDC48	YHR007C	ERG11	-0.4786	3.44e-14	P25694	P10614	P55072	Q16850	VCP	CYP51A1
YDL126C	CDC48	YHR027C	RPN1	-0.5249	6.34e-48	P25694	P38764	P55072	Q13200	VCP	PSMD2
YDL126C	CDC48	YHR164C	DNA2	-0.2975	1.09e-27	P25694	P38859	P55072	P51530	VCP	DNA2
YDL126C	CDC48	YJR006W	HYS2	-0.203	0.00201	P25694	P46957	P55072	P49005	VCP	POLD2
YDL126C	CDC48	YKL145W	RPT1	-0.3139	4.48e-09	P25694	P33299	P55072	P35998	VCP	PSMC2
YDL126C	CDC48	YLL036C	PRP19	-0.2834	1.14e-16	P25694	P32523	P55072	Q9UMS4	VCP	PRPF19
YDL126C	CDC48	YLR007W	NSE1	-0.3185	3.96e-08	P25694	Q07913	P55072	Q8WV22	VCP	NSMCE1
YDL126C	CDC48	YLR268W	SEC22	-0.2926	2.01e-10	P25694	P22214	P55072	O75396	VCP	SEC22B
YDL126C	CDC48	YOR259C	RPT4	-0.5318	2.52e-32	P25694	P53549	P55072	P62333	VCP	PSMC6
YDL126C	CDC48	YOR259C	RPT4	-0.4525	5.66e-64	P25694	P53549	P55072	P62333	VCP	PSMC6
YDL126C	CDC48	YOR362C	PRE10	-0.3428	1.3e-14	P25694	P21242	P55072	P25788	VCP	PSMA3
YDL126C	CDC48	YPR108W	RPN7	-0.2978	0	P25694	Q06103	P55072	Q15008	VCP	PSMD6
YDL140C	RPO21	YBR154C	RPB5	-0.2193	1.4e-08	P04050	P20434	P24928	P19388	POLR2A	POLR2E
YDL143W	CCT4	YDR212W	TCP1	-0.2806	3.45e-09	P39078	P12612	P50991	P17987	CCT4	TCP1
YDL143W	CCT4	YDR212W	TCP1	-0.2175	2.84e-12	P39078	P12612	P50991	P17987	CCT4	TCP1
YDL143W	CCT4	YJR006W	HYS2	-0.2074	2.34e-06	P39078	P46957	P50991	P49005	CCT4	POLD2
YDL143W	CCT4	YNL006W	LST8	-0.2671	0.000332	P39078	P41318	P50991	Q9BVC4	CCT4	MLST8
YDL143W	CCT4	YOL135C	MED7	-0.2301	1.71e-19	P39078	Q08278	P50991	O43513	CCT4	MED7
YDL143W	CCT4	YPR178W	PRP4	-0.3319	8.15e-07	P39078	P20053	P50991	O43172	CCT4	PRPF4
YDL145C	COP1	YBL074C	AAR2	-0.213	2.44e-09	P53622	P32357	P53621	Q9Y312	COPA	AAR2
YDL145C	COP1	YBR004C	GPI18	-0.539	0	P53622	P38211	P53621	Q9NUD9	COPA	PIGV
YDL145C	COP1	YBR080C	SEC18	-0.2771	9.93e-05	P53622	P18759	P53621	P46459	COPA	NSF
YDL145C	COP1	YBR202W	CDC47	-0.3947	2.41e-12	P53622	P38132	P53621	P33993	COPA	MCM7
YDL145C	COP1	YDR189W	SLY1	-0.3126	0.000654	P53622	P22213	P53621	Q8WVM8	COPA	SCFD1
YDL145C	COP1	YDR236C	FMN1	-0.3492	4.07e-26	P53622	Q03778	P53621	Q969G6	COPA	RFK
YDL145C	COP1	YDR238C	SEC26	-0.456	5.77e-07	P53622	P41810	P53621	P53618	COPA	COPB1
YDL145C	COP1	YDR238C	SEC26	-0.6853	1.85e-50	P53622	P41810	P53621	P53618	COPA	COPB1
YDL145C	COP1	YDR246W	TRS23	-0.3706	4.14e-08	P53622	Q03784	P53621	Q9Y296	COPA	TRAPPC4
YDL145C	COP1	YDR331W	GPI8	-0.613	3.8e-14	P53622	P49018	P53621	Q92643	COPA	PIGK
YDL145C	COP1	YDR339C	FCF1	-0.2092	8.61e-07	P53622	Q05498	P53621	Q9Y324	COPA	FCF1
YDL145C	COP1	YDR416W	SYF1	-0.2156	6.68e-12	P53622	Q04048	P53621	Q9HCS7	COPA	XAB2
YDL145C	COP1	YDR434W	GPI17	-0.2363	0.00236	P53622	Q04080	P53621	Q96S52	COPA	PIGS
YDL145C	COP1	YDR437W	GPI19	-0.2313	0.0214	P53622	Q04082	P53621	P57054	COPA	PIGP
YDL145C	COP1	YER093C	TSC11	-0.2477	9.7e-07	P53622	P40061	P53621	Q6R327	COPA	RICTOR
YDL145C	COP1	YER094C	PUP3	-0.2557	9.73e-07	P53622	P25451	P53621	P49720	COPA	PSMB3
YDL145C	COP1	YER157W	COG3	-0.2194	4.37e-11	P53622	P40094	P53621	Q96JB2	COPA	COG3
YDL145C	COP1	YFR004W	RPN11	-0.2712	0.00697	P53622	P43588	P53621	O00487	COPA	PSMD14
YDL145C	COP1	YFR051C	RET2	-0.6853	7.43e-49	P53622	P43621	P53621	P48444	COPA	ARCN1
YDL145C	COP1	YGL048C	RPT6	-0.3036	0.00151	P53622	Q01939	P53621	P62195	COPA	PSMC5
YDL145C	COP1	YGL142C	GPI10	-0.416	3.33e-08	P53622	P30777	P53621	Q92521	COPA	PIGB
YDL145C	COP1	YGL207W	SPT16	-0.3411	8.74e-11	P53622	P32558	P53621	Q9Y5B9	COPA	SUPT16H
YDL145C	COP1	YGR074W	SMD1	-0.2888	0.00924	P53622	Q02260	P53621	P62314	COPA	SNRPD1
YDL145C	COP1	YGR218W	CRM1	-0.517	1.5e-38	P53622	P30822	P53621	O14980	COPA	XPO1
YDL145C	COP1	YGR264C	MES1	-0.2426	0.00627	P53622	P00958	P53621	P56192	COPA	MARS
YDL145C	COP1	YHR188C	GPI16	-0.5013	2.84e-06	P53622	P38875	P53621	Q969N2	COPA	PIGT
YDL145C	COP1	YHR190W	ERG9	-0.3243	6.66e-07	P53622	P29704	P53621	P37268	COPA	FDFT1
YDL145C	COP1	YJL002C	OST1	-0.3576	1.71e-27	P53622	P41543	P53621	P04843	COPA	RPN1
YDL145C	COP1	YJL091C	GWT1	-0.4929	6.75e-46	P53622	P47026	P53621	Q7Z7B1	COPA	PIGW
YDL145C	COP1	YKL196C	YKT6	-0.3285	2.6e-20	P53622	P36015	P53621	O15498	COPA	YKT6
YDL145C	COP1	YLL031C	GPI13	-0.2988	0.00757	P53622	Q07830	P53621	Q8TEQ8	COPA	PIGO
YDL145C	COP1	YLR026C	SED5	-0.2008	0.00521	P53622	Q01590	P53621	Q13190	COPA	STX5
YDL145C	COP1	YLR186W	EMG1	-0.2565	0.00065	P53622	Q06287	P53621	Q92979	COPA	EMG1
YDL145C	COP1	YLR268W	SEC22	-0.3997	9.05e-10	P53622	P22214	P53621	O75396	COPA	SEC22B
YDL145C	COP1	YLR347C	KAP95	-0.2085	0.00245	P53622	Q06142	P53621	Q14974	COPA	KPNB1
YDL145C	COP1	YLR459W	GAB1	-0.6031	0	P53622	P41733	P53621	Q9H490	COPA	PIGU
YDL145C	COP1	YLR459W	GAB1	-0.383	4.76e-05	P53622	P41733	P53621	Q9H490	COPA	PIGU
YDL145C	COP1	YML049C	RSE1	-0.2306	0.000153	P53622	Q04693	P53621	Q15393	COPA	SF3B3
YDL145C	COP1	YML077W	BET5	-0.2702	0.0147	P53622	Q03630	P53621	Q9Y5R8	COPA	TRAPPC1
YDL145C	COP1	YMR093W	UTP15	-0.2448	0.000236	P53622	Q04305	P53621	Q8TED0	COPA	UTP15
YDL145C	COP1	YMR197C	VTI1	-0.6163	2.15e-73	P53622	Q04338	P53621	Q96AJ9	COPA	VTI1A
YDL145C	COP1	YMR197C	VTI1	-0.5407	5.42e-16	P53622	Q04338	P53621	Q96AJ9	COPA	VTI1A
YDL145C	COP1	YOR020C	HSP10	-0.3575	2.56e-13	P53622	P38910	P53621	P61604	COPA	HSPE1
YDL145C	COP1	YOR122C	PFY1	-0.231	0.0015	P53622	P07274	P53621	Q8NHR9	COPA	PFN4
YDL145C	COP1	YOR254C	SEC63	-0.2855	0.00205	P53622	P14906	P53621	Q9UGP8	COPA	SEC63
YDL145C	COP1	YOR335C	ALA1	-0.3351	0.000328	P53622	P40825	P53621	P49588	COPA	AARS
YDL145C	COP1	YPL076W	GPI2	-0.2186	0.00943	P53622	P46961	P53621	Q92535	COPA	PIGC
YDL145C	COP1	YPR016C	TIF6	-0.2155	0.00159	P53622	Q12522	P53621	P56537	COPA	EIF6
YDL145C	COP1	YPR086W	SUA7	-0.2293	0.00118	P53622	P29055	P53621	Q00403	COPA	GTF2B
YDL145C	COP1	YPR183W	DPM1	-0.3798	4.91e-06	P53622	P14020	P53621	O60762	COPA	DPM1
YDL147W	RPN5	YFR004W	RPN11	-0.4942	8.56e-46	Q12250	P43588	O00232	O00487	PSMD12	PSMD14
YDL147W	RPN5	YFR004W	RPN11	-0.5196	2.75e-61	Q12250	P43588	O00232	O00487	PSMD12	PSMD14
YDL147W	RPN5	YFR052W	RPN12	-0.2555	2.97e-07	Q12250	P32496	O00232	P48556	PSMD12	PSMD8
YDL147W	RPN5	YGL048C	RPT6	-0.2708	6.2e-14	Q12250	Q01939	O00232	P62195	PSMD12	PSMC5
YDL147W	RPN5	YHR166C	CDC23	-0.3514	9.08e-126	Q12250	P16522	O00232	Q9UJX2	PSMD12	CDC23
YDL147W	RPN5	YJL104W	PAM16	-0.2843	2.08e-12	Q12250	P42949	O00232	Q9Y3D7	PSMD12	PAM16
YDL147W	RPN5	YKL145W	RPT1	-0.3405	6.17e-10	Q12250	P33299	O00232	P35998	PSMD12	PSMC2
YDL147W	RPN5	YOR259C	RPT4	-0.2946	4.55e-37	Q12250	P53549	O00232	P62333	PSMD12	PSMC6
YDL147W	RPN5	YOR362C	PRE10	-0.2874	2.9e-23	Q12250	P21242	O00232	P25788	PSMD12	PSMA3
YDL147W	RPN5	YBR198C	TAF5	-0.2702	3.79e-26	Q12250	P38129	O00232	Q15542	PSMD12	TAF5
YDL147W	RPN5	YBR202W	CDC47	-0.2034	8.87e-23	Q12250	P38132	O00232	P33993	PSMD12	MCM7
YDL147W	RPN5	YDR394W	RPT3	-0.2764	0	Q12250	P33298	O00232	P43686	PSMD12	PSMC4
YDL147W	RPN5	YER094C	PUP3	-0.2448	2.98e-75	Q12250	P25451	O00232	P49720	PSMD12	PSMB3
YDL147W	RPN5	YFR004W	RPN11	-0.2887	7.24e-36	Q12250	P43588	O00232	O00487	PSMD12	PSMD14
YDL147W	RPN5	YFR004W	RPN11	-0.367	1.68e-29	Q12250	P43588	O00232	O00487	PSMD12	PSMD14
YDL147W	RPN5	YFR050C	PRE4	-0.2796	4.38e-26	Q12250	P30657	O00232	P28070	PSMD12	PSMB4
YDL147W	RPN5	YGL048C	RPT6	-0.3053	2.46e-67	Q12250	Q01939	O00232	P62195	PSMD12	PSMC5
YDL147W	RPN5	YGR218W	CRM1	-0.2065	0.00291	Q12250	P30822	O00232	O14980	PSMD12	XPO1
YDL147W	RPN5	YHR027C	RPN1	-0.2875	1.18e-12	Q12250	P38764	O00232	Q13200	PSMD12	PSMD2
YDL147W	RPN5	YHR166C	CDC23	-0.3832	1.53e-51	Q12250	P16522	O00232	Q9UJX2	PSMD12	CDC23
YDL147W	RPN5	YHR190W	ERG9	-0.218	1.84e-54	Q12250	P29704	O00232	P37268	PSMD12	FDFT1
YDL147W	RPN5	YJL104W	PAM16	-0.3908	2.1e-32	Q12250	P42949	O00232	Q9Y3D7	PSMD12	PAM16
YDL147W	RPN5	YKL145W	RPT1	-0.2362	1.06e-05	Q12250	P33299	O00232	P35998	PSMD12	PSMC2
YDL147W	RPN5	YLR100W	ERG27	-0.2289	2.53e-08	Q12250	Q12452	O00232	P56937	PSMD12	HSD17B7
YDL147W	RPN5	YNR003C	RPC34	-0.2221	4.83e-18	Q12250	P32910	O00232	Q9H1D9	PSMD12	POLR3F
YDL147W	RPN5	YOR151C	RPB2	-0.2844	6.67e-66	Q12250	P08518	O00232	P30876	PSMD12	POLR2B
YDL147W	RPN5	YOR254C	SEC63	-0.2018	0.000153	Q12250	P14906	O00232	Q9UGP8	PSMD12	SEC63
YDL147W	RPN5	YOR259C	RPT4	-0.3064	0	Q12250	P53549	O00232	P62333	PSMD12	PSMC6
YDL147W	RPN5	YOR362C	PRE10	-0.2435	6.52e-09	Q12250	P21242	O00232	P25788	PSMD12	PSMA3
YDL147W	RPN5	YPL063W	TIM50	-0.2535	3.34e-05	Q12250	Q02776	O00232	Q3ZCQ8	PSMD12	TIMM50
YDL147W	RPN5	YPL076W	GPI2	-0.2444	3.25e-58	Q12250	P46961	O00232	Q92535	PSMD12	PIGC
YDL150W	RPC53	YBR154C	RPB5	-0.343	0	P25441	P20434	P05423	P19388	POLR3D	POLR2E
YDL150W	RPC53	YJL011C	RPC17	-0.277	6.08e-16	P25441	P47076	P05423	O75575	POLR3D	CRCP
YDL150W	RPC53	YLR268W	SEC22	-0.2702	0	P25441	P22214	P05423	O75396	POLR3D	SEC22B
YDL150W	RPC53	YNL062C	GCD10	-0.2585	6.22e-15	P25441	P41814	P05423	Q9UJA5	POLR3D	TRMT6
YDL150W	RPC53	YNR003C	RPC34	-0.2911	4e-43	P25441	P32910	P05423	Q9H1D9	POLR3D	POLR3F
YDL150W	RPC53	YOR116C	RPO31	-0.383	7.67e-127	P25441	P04051	P05423	O14802	POLR3D	POLR3A
YDL150W	RPC53	YOR224C	RPB8	-0.3757	1.04e-38	P25441	P20436	P05423	P52434	POLR3D	POLR2H
YDL150W	RPC53	YOR260W	GCD1	-0.2445	0	P25441	P09032	P05423	Q9NR50	POLR3D	EIF2B3
YDL150W	RPC53	YOR262W	GPN2	-0.2805	4e-10	P25441	Q08726	P05423	Q9H9Y4	POLR3D	GPN2
YDL153C	SAS10	YCL059C	KRR1	-0.2053	9.73e-05	Q12136	P25586	Q9NQZ2	Q13601	UTP3	KRR1
YDL153C	SAS10	YGR002C	SWC4	-0.5219	9.33e-53	Q12136	P53201	Q9NQZ2	Q9NPF5	UTP3	DMAP1
YDL153C	SAS10	YLR268W	SEC22	-0.3458	4.84e-38	Q12136	P22214	Q9NQZ2	O75396	UTP3	SEC22B
YDL153C	SAS10	YOR103C	OST2	-0.4227	1.22e-06	Q12136	P46964	Q9NQZ2	P61803	UTP3	DAD1
YDL164C	CDC9	YBR055C	PRP6	-0.6853	2.17e-15	P04819	P19735	P18858	O94906	LIG1	PRPF6
YDL164C	CDC9	YBR087W	RFC5	-0.2315	2.87e-06	P04819	P38251	P18858	P40938	LIG1	RFC3
YDL164C	CDC9	YBR202W	CDC47	-0.2832	7.66e-06	P04819	P38132	P18858	P33993	LIG1	MCM7
YDL164C	CDC9	YER157W	COG3	-0.2221	0.00521	P04819	P40094	P18858	Q96JB2	LIG1	COG3
YDL164C	CDC9	YHR058C	MED6	-0.4561	5.19e-08	P04819	P38782	P18858	O75586	LIG1	MED6
YDL164C	CDC9	YHR164C	DNA2	-0.2555	1.72e-11	P04819	P38859	P18858	P51530	LIG1	DNA2
YDL164C	CDC9	YJL074C	SMC3	-0.3205	6.42e-21	P04819	P47037	P18858	Q9UQE7	LIG1	SMC3
YDL164C	CDC9	YJL074C	SMC3	-0.4571	7.81e-07	P04819	P47037	P18858	Q9UQE7	LIG1	SMC3
YDL164C	CDC9	YKL019W	RAM2	-0.2089	0.022	P04819	P29703	P18858	P49354	LIG1	FNTA
YDL164C	CDC9	YLR007W	NSE1	-0.2688	7.6e-08	P04819	Q07913	P18858	Q8WV22	LIG1	NSMCE1
YDL164C	CDC9	YLR397C	AFG2	-0.2249	2.9e-08	P04819	P32794	P18858	Q8NB90	LIG1	SPATA5
YDL164C	CDC9	YPR082C	DIB1	-0.2422	0.00211	P04819	Q06819	P18858	P83876	LIG1	TXNL4A
YDL193W	NUS1	YBR004C	GPI18	-0.5577	8.67e-18	Q12063	P38211	Q96E22	Q9NUD9	NUS1	PIGV
YDL193W	NUS1	YBR070C	ALG14	-0.6767	1.84e-137	Q12063	P38242	Q96E22	Q96F25	NUS1	ALG14
YDL193W	NUS1	YDR088C	SLU7	-0.2114	0.00442	Q12063	Q02775	Q96E22	O95391	NUS1	SLU7
YDL193W	NUS1	YDR246W	TRS23	-0.2277	0.000248	Q12063	Q03784	Q96E22	Q9Y296	NUS1	TRAPPC4
YDL193W	NUS1	YDR437W	GPI19	-0.6104	1.77e-89	Q12063	Q04082	Q96E22	P57054	NUS1	PIGP
YDL193W	NUS1	YER157W	COG3	-0.3973	1.28e-26	Q12063	P40094	Q96E22	Q96JB2	NUS1	COG3
YDL193W	NUS1	YFR051C	RET2	-0.3361	1.7e-12	Q12063	P43621	Q96E22	P48444	NUS1	ARCN1
YDL193W	NUS1	YGL065C	ALG2	-0.2286	9.3e-31	Q12063	P43636	Q96E22	Q9H553	NUS1	ALG2
YDL193W	NUS1	YGL142C	GPI10	-0.5053	3.8e-12	Q12063	P30777	Q96E22	Q92521	NUS1	PIGB
YDL193W	NUS1	YHR007C	ERG11	-0.3298	2.38e-08	Q12063	P10614	Q96E22	Q16850	NUS1	CYP51A1
YDL193W	NUS1	YHR190W	ERG9	-0.3731	5.05e-08	Q12063	P29704	Q96E22	P37268	NUS1	FDFT1
YDL193W	NUS1	YJL104W	PAM16	-0.4561	6.05e-18	Q12063	P42949	Q96E22	Q9Y3D7	NUS1	PAM16
YDL193W	NUS1	YLL036C	PRP19	-0.2952	7.77e-12	Q12063	P32523	Q96E22	Q9UMS4	NUS1	PRPF19
YDL193W	NUS1	YLR026C	SED5	-0.3281	3.42e-111	Q12063	Q01590	Q96E22	Q13190	NUS1	STX5
YDL193W	NUS1	YLR066W	SPC3	-0.2036	1.58e-17	Q12063	Q12133	Q96E22	P61009	NUS1	SPCS3
YDL193W	NUS1	YLR100W	ERG27	-0.3384	1.68e-05	Q12063	Q12452	Q96E22	P56937	NUS1	HSD17B7
YDL193W	NUS1	YLR115W	CFT2	-0.2354	1.1e-07	Q12063	Q12102	Q96E22	Q9P2I0	NUS1	CPSF2
YDL193W	NUS1	YLR268W	SEC22	-0.2801	0.000322	Q12063	P22214	Q96E22	O75396	NUS1	SEC22B
YDL193W	NUS1	YLR316C	TAD3	-0.2093	0.000176	Q12063	Q9URQ3	Q96E22	Q96EY9	NUS1	ADAT3
YDL193W	NUS1	YML077W	BET5	-0.2641	0.000175	Q12063	Q03630	Q96E22	Q9Y5R8	NUS1	TRAPPC1
YDL193W	NUS1	YMR013C	SEC59	-0.5577	7.26e-46	Q12063	P20048	Q96E22	Q9UPQ8	NUS1	DOLK
YDL193W	NUS1	YMR197C	VTI1	-0.2724	1.35e-06	Q12063	Q04338	Q96E22	Q96AJ9	NUS1	VTI1A
YDL193W	NUS1	YMR197C	VTI1	-0.37	6.28e-10	Q12063	Q04338	Q96E22	Q96AJ9	NUS1	VTI1A
YDL193W	NUS1	YMR290C	HAS1	-0.2097	0.00137	Q12063	Q03532	Q96E22	Q9NVP1	NUS1	DDX18
YDL193W	NUS1	YNR043W	MVD1	-0.3529	1.67e-09	Q12063	P32377	Q96E22	P53602	NUS1	MVD
YDL193W	NUS1	YOR149C	SMP3	-0.456	7.89e-35	Q12063	Q04174	Q96E22	Q86VD9	NUS1	PIGZ
YDL193W	NUS1	YOR149C	SMP3	-0.2375	0.000123	Q12063	Q04174	Q96E22	Q86VD9	NUS1	PIGZ
YDL193W	NUS1	YOR151C	RPB2	-0.2928	1.07e-11	Q12063	P08518	Q96E22	P30876	NUS1	POLR2B
YDL193W	NUS1	YOR335C	ALA1	-0.2228	7.98e-10	Q12063	P40825	Q96E22	P49588	NUS1	AARS
YDL193W	NUS1	YPL028W	ERG10	-0.5264	4.94e-12	Q12063	P41338	Q96E22	P24752	NUS1	ACAT1
YDL193W	NUS1	YPR183W	DPM1	-0.5562	3.54e-54	Q12063	P14020	Q96E22	O60762	NUS1	DPM1
YDL207W	GLE1	YDR086C	SSS1	-0.2431	0.000183	Q12315	P35179	Q53GS7	P60059	GLE1	SEC61G
YDL207W	GLE1	YDR088C	SLU7	-0.2172	0.000385	Q12315	Q02775	Q53GS7	O95391	GLE1	SLU7
YDL207W	GLE1	YGR218W	CRM1	-0.2384	0.000255	Q12315	P30822	Q53GS7	O14980	GLE1	XPO1
YDL207W	GLE1	YMR296C	LCB1	-0.2127	0.00536	Q12315	P25045	Q53GS7	O15269	GLE1	SPTLC1
YDL207W	GLE1	YPR082C	DIB1	-0.2425	0.000703	Q12315	Q06819	Q53GS7	P83876	GLE1	TXNL4A
YDL208W	NHP2	YBL074C	AAR2	-0.2216	0.0135	P32495	P32357	Q9NX24	Q9Y312	NHP2	AAR2
YDL208W	NHP2	YCL059C	KRR1	-0.4173	0	P32495	P25586	Q9NX24	Q13601	NHP2	KRR1
YDL208W	NHP2	YCL059C	KRR1	-0.217	9.34e-05	P32495	P25586	Q9NX24	Q13601	NHP2	KRR1
YDL208W	NHP2	YER094C	PUP3	-0.3281	1.85e-26	P32495	P25451	Q9NX24	P49720	NHP2	PSMB3
YDL208W	NHP2	YKL089W	MIF2	-0.2204	0.00152	P32495	P11914	Q9NX24	Q10713	NHP2	PMPCA
YDL208W	NHP2	YLR186W	EMG1	-0.3332	8.52e-69	P32495	Q06287	Q9NX24	Q92979	NHP2	EMG1
YDL208W	NHP2	YLR197W	NOP56	-0.3482	1.79e-11	P32495	Q12460	Q9NX24	O00567	NHP2	NOP56
YDL208W	NHP2	YLR222C	UTP13	-0.2729	0	P32495	Q05946	Q9NX24	Q12788	NHP2	TBL3
YDL208W	NHP2	YMR229C	RRP5	-0.2918	5.14e-05	P32495	Q05022	Q9NX24	Q14690	NHP2	PDCD11
YDL208W	NHP2	YMR290C	HAS1	-0.2971	3.33e-06	P32495	Q03532	Q9NX24	Q9NVP1	NHP2	DDX18
YDL208W	NHP2	YOR004W	UTP23	-0.3366	6.95e-07	P32495	Q12339	Q9NX24	Q9BRU9	NHP2	UTP23
YDL217C	TIM22	YDR212W	TCP1	-0.2319	3.8e-08	Q12328	P12612	Q9Y584	P17987	TIMM22	TCP1
YDL217C	TIM22	YER157W	COG3	-0.2188	2.16e-10	Q12328	P40094	Q9Y584	Q96JB2	TIMM22	COG3
YDL217C	TIM22	YGL001C	ERG26	-0.395	5.36e-20	Q12328	P53199	Q9Y584	Q15738	TIMM22	NSDHL
YDL217C	TIM22	YGR002C	SWC4	-0.3508	3.02e-08	Q12328	P53201	Q9Y584	Q9NPF5	TIMM22	DMAP1
YDL217C	TIM22	YJR017C	ESS1	-0.3492	1.09e-14	Q12328	P22696	Q9Y584	Q13526	TIMM22	PIN1
YDL217C	TIM22	YOL034W	SMC5	-0.2557	0	Q12328	Q08204	Q9Y584	Q8IY18	TIMM22	SMC5
YDL217C	TIM22	YOR151C	RPB2	-0.2155	1.15e-25	Q12328	P08518	Q9Y584	P30876	TIMM22	POLR2B
YDL217C	TIM22	YOR244W	ESA1	-0.3753	5.87e-14	Q12328	Q08649	Q9Y584	Q92993	TIMM22	KAT5
YDL217C	TIM22	YOR244W	ESA1	-0.271	5.63e-05	Q12328	Q08649	Q9Y584	Q92993	TIMM22	KAT5
YDL217C	TIM22	YOR262W	GPN2	-0.2976	6.39e-06	Q12328	Q08726	Q9Y584	Q9H9Y4	TIMM22	GPN2
YDR002W	YRB1	YER094C	PUP3	-0.2277	0.000855	P41920	P25451	P43487	P49720	RANBP1	PSMB3
YDR002W	YRB1	YFR052W	RPN12	-0.2899	7.57e-05	P41920	P32496	P43487	P48556	RANBP1	PSMD8
YDR002W	YRB1	YGL092W	NUP145	-0.4081	1.85e-17	P41920	P49687	P43487	P52948	RANBP1	NUP98
YDR002W	YRB1	YHR058C	MED6	-0.3073	0.00562	P41920	P38782	P43487	O75586	RANBP1	MED6
YDR002W	YRB1	YJR017C	ESS1	-0.2107	1.89e-07	P41920	P22696	P43487	Q13526	RANBP1	PIN1
YDR002W	YRB1	YLR115W	CFT2	-0.3443	1.5e-54	P41920	Q12102	P43487	Q9P2I0	RANBP1	CPSF2
YDR002W	YRB1	YLR186W	EMG1	-0.2286	7.33e-152	P41920	Q06287	P43487	Q92979	RANBP1	EMG1
YDR002W	YRB1	YLR347C	KAP95	-0.5127	8.44e-19	P41920	Q06142	P43487	Q14974	RANBP1	KPNB1
YDR002W	YRB1	YLR347C	KAP95	-0.7414	7.18e-33	P41920	Q06142	P43487	Q14974	RANBP1	KPNB1
YDR002W	YRB1	YML077W	BET5	-0.2658	1.51e-137	P41920	Q03630	P43487	Q9Y5R8	RANBP1	TRAPPC1
YDR002W	YRB1	YMR235C	RNA1	-0.5561	7.74e-30	P41920	P11745	P43487	P46060	RANBP1	RANGAP1
YDR002W	YRB1	YMR235C	RNA1	-0.7562	0	P41920	P11745	P43487	P46060	RANBP1	RANGAP1
YDR013W	PSF1	YBL035C	POL12	-0.2865	1.69e-06	Q12488	P38121	Q14691	Q14181	GINS1	POLA2
YDR013W	PSF1	YBL084C	CDC27	-0.2006	2.22e-06	Q12488	P38042	Q14691	P30260	GINS1	CDC27
YDR013W	PSF1	YBR060C	ORC2	-0.2694	0.0157	Q12488	P32833	Q14691	Q13416	GINS1	ORC2
YDR013W	PSF1	YBR060C	ORC2	-0.3707	2.14e-07	Q12488	P32833	Q14691	Q13416	GINS1	ORC2
YDR013W	PSF1	YBR060C	ORC2	-0.358	1.2e-09	Q12488	P32833	Q14691	Q13416	GINS1	ORC2
YDR013W	PSF1	YBR198C	TAF5	-0.2413	0	Q12488	P38129	Q14691	Q15542	GINS1	TAF5
YDR013W	PSF1	YBR202W	CDC47	-0.3514	1.43e-16	Q12488	P38132	Q14691	P33993	GINS1	MCM7
YDR013W	PSF1	YDR311W	TFB1	-0.3421	9.32e-20	Q12488	P32776	Q14691	P32780	GINS1	GTF2H1
YDR013W	PSF1	YDR489W	SLD5	-0.4845	0	Q12488	Q03406	Q14691	Q9BRT9	GINS1	GINS4
YDR013W	PSF1	YHR164C	DNA2	-0.2197	0.000304	Q12488	P38859	Q14691	P51530	GINS1	DNA2
YDR013W	PSF1	YHR166C	CDC23	-0.2771	0.00193	Q12488	P16522	Q14691	Q9UJX2	GINS1	CDC23
YDR013W	PSF1	YJL072C	PSF2	-0.5562	4.24e-98	Q12488	P40359	Q14691	Q9Y248	GINS1	GINS2
YDR013W	PSF1	YJL074C	SMC3	-0.3756	2.47e-06	Q12488	P47037	Q14691	Q9UQE7	GINS1	SMC3
YDR013W	PSF1	YJL194W	CDC6	-0.2238	0.00314	Q12488	P09119	Q14691	Q99741	GINS1	CDC6
YDR013W	PSF1	YJR068W	RFC2	-0.2429	0.00193	Q12488	P40348	Q14691	P35249	GINS1	RFC4
YDR013W	PSF1	YLR103C	CDC45	-0.3834	0	Q12488	Q08032	Q14691	O75419	GINS1	CDC45
YDR013W	PSF1	YLR274W	CDC46	-0.5021	9.76e-27	Q12488	P29496	Q14691	P33992	GINS1	MCM5
YDR013W	PSF1	YML069W	POB3	-0.2565	9.33e-06	Q12488	Q04636	Q14691	Q08945	GINS1	SSRP1
YDR013W	PSF1	YML098W	TAF13	-0.206	2.4e-08	Q12488	P11747	Q14691	Q15543	GINS1	TAF13
YDR013W	PSF1	YML098W	TAF13	-0.2448	0.00142	Q12488	P11747	Q14691	Q15543	GINS1	TAF13
YDR013W	PSF1	YOR074C	CDC21	-0.2115	9.49e-05	Q12488	P06785	Q14691	P04818	GINS1	TYMS
YDR013W	PSF1	YOR244W	ESA1	-0.2052	0.0116	Q12488	Q08649	Q14691	Q92993	GINS1	KAT5
YDR013W	PSF1	YPR162C	ORC4	-0.2274	0.000396	Q12488	P54791	Q14691	O43929	GINS1	ORC4
YDR021W	FAL1	YDR331W	GPI8	-0.2205	0.000248	Q12099	P49018	P38919	Q92643	EIF4A3	PIGK
YDR021W	FAL1	YDR339C	FCF1	-0.2458	9.47e-06	Q12099	Q05498	P38919	Q9Y324	EIF4A3	FCF1
YDR021W	FAL1	YDR398W	UTP5	-0.2362	1.08e-07	Q12099	Q04177	P38919	Q15061	EIF4A3	WDR43
YDR021W	FAL1	YLR186W	EMG1	-0.2465	3.69e-07	Q12099	Q06287	P38919	Q92979	EIF4A3	EMG1
YDR021W	FAL1	YLR222C	UTP13	-0.2535	7.55e-09	Q12099	Q05946	P38919	Q12788	EIF4A3	TBL3
YDR021W	FAL1	YMR229C	RRP5	-0.2534	9.24e-06	Q12099	Q05022	P38919	Q14690	EIF4A3	PDCD11
YDR037W	KRS1	YBR055C	PRP6	-0.5577	0	P15180	P19735	Q15046	O94906	KARS	PRPF6
YDR037W	KRS1	YLR316C	TAD3	-0.2454	3.78e-17	P15180	Q9URQ3	Q15046	Q96EY9	KARS	ADAT3
YDR037W	KRS1	YPL211W	NIP7	-0.3529	9.39e-92	P15180	Q08962	Q15046	Q9Y221	KARS	NIP7
YDR037W	KRS1	YPR082C	DIB1	-0.2033	0.0021	P15180	Q06819	Q15046	P83876	KARS	TXNL4A
YDR044W	HEM13	YBR198C	TAF5	-0.2467	0.0243	P11353	P38129	P36551	Q15542	CPOX	TAF5
YDR044W	HEM13	YHR058C	MED6	-0.3185	2.21e-05	P11353	P38782	P36551	O75586	CPOX	MED6
YDR044W	HEM13	YJR006W	HYS2	-0.2156	0.0144	P11353	P46957	P36551	P49005	CPOX	POLD2
YDR044W	HEM13	YJR017C	ESS1	-0.213	0.0057	P11353	P22696	P36551	Q13526	CPOX	PIN1
YDR044W	HEM13	YOL135C	MED7	-0.2258	0.000936	P11353	Q08278	P36551	O43513	CPOX	MED7
YDR044W	HEM13	YOR020C	HSP10	-0.5577	1.63e-26	P11353	P38910	P36551	P61604	CPOX	HSPE1
YDR044W	HEM13	YOR074C	CDC21	-0.2156	7.67e-75	P11353	P06785	P36551	P04818	CPOX	TYMS
YDR045C	RPC11	YBL026W	LSM2	-0.2474	3.89e-13	Q04307	P38203	Q9Y2Y1	Q9Y333	POLR3K	LSM2
YDR045C	RPC11	YBL074C	AAR2	-0.3731	2.87e-17	Q04307	P32357	Q9Y2Y1	Q9Y312	POLR3K	AAR2
YDR045C	RPC11	YBL076C	ILS1	-0.3094	2.56e-96	Q04307	P09436	Q9Y2Y1	P41252	POLR3K	IARS
YDR045C	RPC11	YBR154C	RPB5	-0.5395	0	Q04307	P20434	Q9Y2Y1	P19388	POLR3K	POLR2E
YDR045C	RPC11	YBR198C	TAF5	-0.2465	0.000122	Q04307	P38129	Q9Y2Y1	Q15542	POLR3K	TAF5
YDR045C	RPC11	YBR237W	PRP5	-0.3672	7.32e-13	Q04307	P21372	Q9Y2Y1	Q7L014	POLR3K	DDX46
YDR045C	RPC11	YDR243C	PRP28	-0.5562	0	Q04307	P23394	Q9Y2Y1	Q9BUQ8	POLR3K	DDX23
YDR045C	RPC11	YDR416W	SYF1	-0.4958	4.65e-25	Q04307	Q04048	Q9Y2Y1	Q9HCS7	POLR3K	XAB2
YDR045C	RPC11	YDR473C	PRP3	-0.284	2.37e-05	Q04307	Q03338	Q9Y2Y1	O43395	POLR3K	PRPF3
YDR045C	RPC11	YGL120C	PRP43	-0.4559	6.64e-31	Q04307	P53131	Q9Y2Y1	O43143	POLR3K	DHX15
YDR045C	RPC11	YGR047C	TFC4	-0.2796	7.83e-07	Q04307	P33339	Q9Y2Y1	Q9Y5Q9	POLR3K	GTF3C3
YDR045C	RPC11	YJL011C	RPC17	-0.5802	7.72e-128	Q04307	P47076	Q9Y2Y1	O75575	POLR3K	CRCP
YDR045C	RPC11	YJR007W	SUI2	-0.2363	9.3e-06	Q04307	P20459	Q9Y2Y1	P05198	POLR3K	EIF2S1
YDR045C	RPC11	YKL024C	URA6	-0.2444	0.00253	Q04307	P15700	Q9Y2Y1	P30085	POLR3K	CMPK1
YDR045C	RPC11	YLR116W	MSL5	-0.3127	6.92e-10	Q04307	Q12186	Q9Y2Y1	Q15637	POLR3K	SF1
YDR045C	RPC11	YLR117C	CLF1	-0.3193	2.26e-08	Q04307	Q12309	Q9Y2Y1	Q9BZJ0	POLR3K	CRNKL1
YDR045C	RPC11	YML049C	RSE1	-0.2963	1.49e-13	Q04307	Q04693	Q9Y2Y1	Q15393	POLR3K	SF3B3
YDR045C	RPC11	YNL062C	GCD10	-0.3454	7.89e-23	Q04307	P41814	Q9Y2Y1	Q9UJA5	POLR3K	TRMT6
YDR045C	RPC11	YNL102W	POL1	-0.3001	1.68e-06	Q04307	P13382	Q9Y2Y1	P09884	POLR3K	POLA1
YDR045C	RPC11	YNR003C	RPC34	-0.3219	0	Q04307	P32910	Q9Y2Y1	Q9H1D9	POLR3K	POLR3F
YDR045C	RPC11	YOR116C	RPO31	-0.5084	1.4e-56	Q04307	P04051	Q9Y2Y1	O14802	POLR3K	POLR3A
YDR045C	RPC11	YOR224C	RPB8	-0.5562	2e-90	Q04307	P20436	Q9Y2Y1	P52434	POLR3K	POLR2H
YDR045C	RPC11	YOR260W	GCD1	-0.3914	3.89e-27	Q04307	P09032	Q9Y2Y1	Q9NR50	POLR3K	EIF2B3
YDR045C	RPC11	YOR262W	GPN2	-0.5407	1.27e-70	Q04307	Q08726	Q9Y2Y1	Q9H9Y4	POLR3K	GPN2
YDR045C	RPC11	YPR094W	RDS3	-0.3034	5.21e-07	Q04307	Q06835	Q9Y2Y1	Q7RTV0	POLR3K	PHF5A
YDR045C	RPC11	YPR178W	PRP4	-0.5012	1.4e-111	Q04307	P20053	Q9Y2Y1	O43172	POLR3K	PRPF4
YDR045C	RPC11	YPR190C	RPC82	-0.3705	2.62e-07	Q04307	P32349	Q9Y2Y1	Q9BUI4	POLR3K	POLR3C
YDR047W	HEM12	YDL207W	GLE1	-0.2974	0.00384	P32347	Q12315	P06132	Q53GS7	UROD	GLE1
YDR047W	HEM12	YDR339C	FCF1	-0.2451	0.0334	P32347	Q05498	P06132	Q9Y324	UROD	FCF1
YDR047W	HEM12	YGL207W	SPT16	-0.5053	0.000185	P32347	P32558	P06132	Q9Y5B9	UROD	SUPT16H
YDR047W	HEM12	YHR024C	MAS2	-0.5405	0	P32347	P11914	P06132	Q10713	UROD	PMPCA
YDR047W	HEM12	YLR186W	EMG1	-0.231	0.00334	P32347	Q06287	P06132	Q92979	UROD	EMG1
YDR047W	HEM12	YNL102W	POL1	-0.2131	0.0374	P32347	P13382	P06132	P09884	UROD	POLA1
YDR047W	HEM12	YOR020C	HSP10	-0.2423	0.00127	P32347	P38910	P06132	P61604	UROD	HSPE1
YDR047W	HEM12	YOR103C	OST2	-0.6328	3.39e-26	P32347	P46964	P06132	P61803	UROD	DAD1
YDR047W	HEM12	YPL211W	NIP7	-0.218	0.012	P32347	Q08962	P06132	Q9Y221	UROD	NIP7
YDR050C	TPI1	YBR060C	ORC2	-0.3281	0.00024	P00942	P32833	P60174	Q13416	TPI1	ORC2
YDR050C	TPI1	YJR068W	RFC2	-0.2497	0.00134	P00942	P40348	P60174	P35249	TPI1	RFC4
YDR050C	TPI1	YLR186W	EMG1	-0.2184	1.59e-08	P00942	Q06287	P60174	Q92979	TPI1	EMG1
YDR050C	TPI1	YMR281W	GPI12	-0.2871	2.41e-05	P00942	P23797	P60174	Q9Y2B2	TPI1	PIGL
YDR050C	TPI1	YOR254C	SEC63	-0.2899	2.24e-05	P00942	P14906	P60174	Q9UGP8	TPI1	SEC63
YDR050C	TPI1	YOR341W	RPA190	-0.2154	0.00211	P00942	P10964	P60174	O95602	TPI1	POLR1A
YDR060W	MAK21	YAL025C	MAK16	-0.3672	4.15e-32	Q12176	P10962	Q03701	Q9BXY0	CEBPZ	MAK16
YDR060W	MAK21	YHR088W	RPF1	-0.3346	7.02e-25	Q12176	P38805	Q03701	Q9H9Y2	CEBPZ	RPF1
YDR060W	MAK21	YLR197W	NOP56	-0.3813	3.97e-10	Q12176	Q12460	Q03701	O00567	CEBPZ	NOP56
YDR064W	RPS13	YCL059C	KRR1	-0.6344	0	P05756	P25586	P62277	Q13601	RPS13	KRR1
YDR064W	RPS13	YCL059C	KRR1	-0.5013	1.54e-37	P05756	P25586	P62277	Q13601	RPS13	KRR1
YDR064W	RPS13	YKL089W	MIF2	-0.2034	0.000155	P05756	P11914	P62277	Q10713	RPS13	PMPCA
YDR064W	RPS13	YKL095W	YJU2	-0.3061	3.76e-09	P05756	P28320	P62277	Q9BW85	RPS13	CCDC94
YDR064W	RPS13	YKL125W	RRN3	-0.3256	4.98e-24	P05756	P36070	P62277	Q9NYV6	RPS13	RRN3
YDR064W	RPS13	YMR093W	UTP15	-0.2142	1.41e-06	P05756	Q04305	P62277	Q8TED0	RPS13	UTP15
YDR064W	RPS13	YMR229C	RRP5	-0.631	1.08e-74	P05756	Q05022	P62277	Q14690	RPS13	PDCD11
YDR064W	RPS13	YMR290C	HAS1	-0.5053	7.03e-43	P05756	Q03532	P62277	Q9NVP1	RPS13	DDX18
YDR086C	SSS1	YDR302W	GPI11	-0.542	3.55e-19	P35179	Q06636	P60059	Q07326	SEC61G	PIGF
YDR086C	SSS1	YDR331W	GPI8	-0.3661	7.5e-09	P35179	P49018	P60059	Q92643	SEC61G	PIGK
YDR086C	SSS1	YDR331W	GPI8	-0.3623	7.62e-06	P35179	P49018	P60059	Q92643	SEC61G	PIGK
YDR086C	SSS1	YFR004W	RPN11	-0.401	2.44e-09	P35179	P43588	P60059	O00487	SEC61G	PSMD14
YDR086C	SSS1	YFR004W	RPN11	-0.4134	1.18e-12	P35179	P43588	P60059	O00487	SEC61G	PSMD14
YDR086C	SSS1	YFR050C	PRE4	-0.339	1.8e-07	P35179	P30657	P60059	P28070	SEC61G	PSMB4
YDR086C	SSS1	YGL011C	SCL1	-0.2026	7.24e-06	P35179	P21243	P60059	P60900	SEC61G	PSMA6
YDR086C	SSS1	YGL048C	RPT6	-0.4	1.71e-15	P35179	Q01939	P60059	P62195	SEC61G	PSMC5
YDR086C	SSS1	YGL048C	RPT6	-0.3527	1.98e-08	P35179	Q01939	P60059	P62195	SEC61G	PSMC5
YDR086C	SSS1	YGL048C	RPT6	-0.3951	5.07e-65	P35179	Q01939	P60059	P62195	SEC61G	PSMC5
YDR086C	SSS1	YGL142C	GPI10	-0.3429	1.17e-18	P35179	P30777	P60059	Q92521	SEC61G	PIGB
YDR086C	SSS1	YHR027C	RPN1	-0.2931	9.36e-10	P35179	P38764	P60059	Q13200	SEC61G	PSMD2
YDR086C	SSS1	YHR188C	GPI16	-0.2129	0.000169	P35179	P38875	P60059	Q969N2	SEC61G	PIGT
YDR086C	SSS1	YJL034W	KAR2	-0.6853	2.05e-48	P35179	P16474	P60059	P11021	SEC61G	HSPA5
YDR086C	SSS1	YKL145W	RPT1	-0.3036	5.95e-13	P35179	P33299	P60059	P35998	SEC61G	PSMC2
YDR086C	SSS1	YLR066W	SPC3	-0.7415	2.32e-37	P35179	Q12133	P60059	P61009	SEC61G	SPCS3
YDR086C	SSS1	YLR459W	GAB1	-0.3185	8.86e-19	P35179	P41733	P60059	Q9H490	SEC61G	PIGU
YDR086C	SSS1	YLR459W	GAB1	-0.4227	1.6e-104	P35179	P41733	P60059	Q9H490	SEC61G	PIGU
YDR086C	SSS1	YMR235C	RNA1	-0.2517	1.27e-12	P35179	P11745	P60059	P46060	SEC61G	RANGAP1
YDR086C	SSS1	YMR281W	GPI12	-0.2926	0.000239	P35179	P23797	P60059	Q9Y2B2	SEC61G	PIGL
YDR086C	SSS1	YOR103C	OST2	-0.205	5.82e-08	P35179	P46964	P60059	P61803	SEC61G	DAD1
YDR086C	SSS1	YOR254C	SEC63	-0.4542	1.2e-12	P35179	P14906	P60059	Q9UGP8	SEC61G	SEC63
YDR086C	SSS1	YOR259C	RPT4	-0.367	0	P35179	P53549	P60059	P62333	SEC61G	PSMC6
YDR086C	SSS1	YOR259C	RPT4	-0.3404	6.23e-08	P35179	P53549	P60059	P62333	SEC61G	PSMC6
YDR086C	SSS1	YOR362C	PRE10	-0.3432	1.65e-08	P35179	P21242	P60059	P25788	SEC61G	PSMA3
YDR088C	SLU7	YBL074C	AAR2	-0.2684	0.00075	Q02775	P32357	O95391	Q9Y312	SLU7	AAR2
YDR088C	SLU7	YDR416W	SYF1	-0.5388	2.81e-12	Q02775	Q04048	O95391	Q9HCS7	SLU7	XAB2
YDR088C	SLU7	YGR278W	CWC22	-0.4066	9.79e-06	Q02775	P53333	O95391	Q9HCG8	SLU7	CWC22
YDR088C	SLU7	YHR058C	MED6	-0.3126	0.00264	Q02775	P38782	O95391	O75586	SLU7	MED6
YDR088C	SLU7	YJR017C	ESS1	-0.2694	6.38e-10	Q02775	P22696	O95391	Q13526	SLU7	PIN1
YDR088C	SLU7	YKR086W	PRP16	-0.519	5.16e-19	Q02775	P15938	O95391	Q92620	SLU7	DHX38
YDR088C	SLU7	YLL036C	PRP19	-0.3005	2.35e-06	Q02775	P32523	O95391	Q9UMS4	SLU7	PRPF19
YDR088C	SLU7	YLR100W	ERG27	-0.2319	1.05e-05	Q02775	Q12452	O95391	P56937	SLU7	HSD17B7
YDR088C	SLU7	YLR117C	CLF1	-0.2445	1.28e-05	Q02775	Q12309	O95391	Q9BZJ0	SLU7	CRNKL1
YDR088C	SLU7	YBL026W	LSM2	-0.2444	0.000313	Q02775	P38203	O95391	Q9Y333	SLU7	LSM2
YDR088C	SLU7	YDR416W	SYF1	-0.4098	6.26e-15	Q02775	Q04048	O95391	Q9HCS7	SLU7	XAB2
YDR088C	SLU7	YGR278W	CWC22	-0.2938	0.00125	Q02775	P53333	O95391	Q9HCG8	SLU7	CWC22
YDR088C	SLU7	YKR086W	PRP16	-0.321	5.98e-07	Q02775	P15938	O95391	Q92620	SLU7	DHX38
YDR088C	SLU7	YOR341W	RPA190	-0.2368	0.000261	Q02775	P10964	O95391	O95602	SLU7	POLR1A
YDR088C	SLU7	YPR086W	SUA7	-0.2277	0.000178	Q02775	P29055	O95391	Q00403	SLU7	GTF2B
YDR166C	SEC5	YHR058C	MED6	-0.2572	0.000298	P89102	P38782	Q96KP1	O75586	EXOC2	MED6
YDR166C	SEC5	YLR166C	SEC10	-0.6853	2.21e-48	P89102	Q06245	Q96KP1	O00471	EXOC2	EXOC5
YDR166C	SEC5	YMR296C	LCB1	-0.2242	0.00825	P89102	P25045	Q96KP1	O15269	EXOC2	SPTLC1
YDR166C	SEC5	YOR020C	HSP10	-0.2187	4.05e-12	P89102	P38910	Q96KP1	P61604	EXOC2	HSPE1
YDR166C	SEC5	YOR122C	PFY1	-0.2409	0.000715	P89102	P07274	Q96KP1	Q8NHR9	EXOC2	PFN4
YDR177W	UBC1	YBL084C	CDC27	-0.3483	1.06e-28	P21734	P38042	P61086	P30260	UBE2K	CDC27
YDR177W	UBC1	YBL084C	CDC27	-0.3706	9.75e-33	P21734	P38042	P61086	P30260	UBE2K	CDC27
YDR177W	UBC1	YBR060C	ORC2	-0.2682	3.62e-07	P21734	P32833	P61086	Q13416	UBE2K	ORC2
YDR177W	UBC1	YDL126C	CDC48	-0.3279	1.32e-08	P21734	P25694	P61086	P55072	UBE2K	VCP
YDR177W	UBC1	YDL126C	CDC48	-0.3868	9.24e-09	P21734	P25694	P61086	P55072	UBE2K	VCP
YDR177W	UBC1	YDL126C	CDC48	-0.5561	3.61e-28	P21734	P25694	P61086	P55072	UBE2K	VCP
YDR177W	UBC1	YFR004W	RPN11	-0.4817	0	P21734	P43588	P61086	O00487	UBE2K	PSMD14
YDR177W	UBC1	YFR004W	RPN11	-0.4172	3.1e-28	P21734	P43588	P61086	O00487	UBE2K	PSMD14
YDR177W	UBC1	YHR164C	DNA2	-0.277	4.86e-10	P21734	P38859	P61086	P51530	UBE2K	DNA2
YDR177W	UBC1	YHR166C	CDC23	-0.5106	1.1e-16	P21734	P16522	P61086	Q9UJX2	UBE2K	CDC23
YDR177W	UBC1	YJR006W	HYS2	-0.2673	0.0169	P21734	P46957	P61086	P49005	UBE2K	POLD2
YDR177W	UBC1	YKL022C	CDC16	-0.4937	4.11e-17	P21734	P09798	P61086	Q13042	UBE2K	CDC16
YDR177W	UBC1	YKL095W	YJU2	-0.2253	0.00987	P21734	P28320	P61086	Q9BW85	UBE2K	CCDC94
YDR177W	UBC1	YKL145W	RPT1	-0.3181	1.01e-07	P21734	P33299	P61086	P35998	UBE2K	PSMC2
YDR177W	UBC1	YLR127C	APC2	-0.5695	3.95e-34	P21734	Q12440	P61086	Q9UJX6	UBE2K	ANAPC2
YDR177W	UBC1	YLR268W	SEC22	-0.2131	0.000419	P21734	P22214	P61086	O75396	UBE2K	SEC22B
YDR182W	CDC1	YGR074W	SMD1	-0.2323	0.000495	P40986	Q02260	Q53F39	P62314	MPPE1	SNRPD1
YDR182W	CDC1	YPR162C	ORC4	-0.2098	0.000971	P40986	P54791	Q53F39	O43929	MPPE1	ORC4
YDR182W	CDC1	YGR074W	SMD1	-0.2193	4.37e-19	P40986	Q02260	Q53F39	P62314	MPPE1	SNRPD1
YDR182W	CDC1	YOR341W	RPA190	-0.2006	5.56e-17	P40986	P10964	Q53F39	O95602	MPPE1	POLR1A
YDR189W	SLY1	YBR080C	SEC18	-0.6163	3.01e-30	P22213	P18759	Q8WVM8	P46459	SCFD1	NSF
YDR189W	SLY1	YDL145C	COP1	-0.3412	0	P22213	P53622	Q8WVM8	P53621	SCFD1	COPA
YDR189W	SLY1	YDR398W	UTP5	-0.266	9.22e-40	P22213	Q04177	Q8WVM8	Q15061	SCFD1	WDR43
YDR189W	SLY1	YDR437W	GPI19	-0.3032	3.2e-15	P22213	Q04082	Q8WVM8	P57054	SCFD1	PIGP
YDR189W	SLY1	YER157W	COG3	-0.3187	1.45e-05	P22213	P40094	Q8WVM8	Q96JB2	SCFD1	COG3
YDR189W	SLY1	YFR051C	RET2	-0.4272	2.9e-13	P22213	P43621	Q8WVM8	P48444	SCFD1	ARCN1
YDR189W	SLY1	YGR074W	SMD1	-0.2202	0.0221	P22213	Q02260	Q8WVM8	P62314	SCFD1	SNRPD1
YDR189W	SLY1	YKL196C	YKT6	-0.3576	1.14e-06	P22213	P36015	Q8WVM8	O15498	SCFD1	YKT6
YDR189W	SLY1	YLR026C	SED5	-0.3507	2.91e-08	P22213	Q01590	Q8WVM8	Q13190	SCFD1	STX5
YDR189W	SLY1	YLR268W	SEC22	-0.4206	3.15e-52	P22213	P22214	Q8WVM8	O75396	SCFD1	SEC22B
YDR189W	SLY1	YLR268W	SEC22	-0.4227	2.4e-21	P22213	P22214	Q8WVM8	O75396	SCFD1	SEC22B
YDR189W	SLY1	YML077W	BET5	-0.4825	6.22e-30	P22213	Q03630	Q8WVM8	Q9Y5R8	SCFD1	TRAPPC1
YDR189W	SLY1	YMR197C	VTI1	-0.6668	1.46e-42	P22213	Q04338	Q8WVM8	Q96AJ9	SCFD1	VTI1A
YDR189W	SLY1	YMR197C	VTI1	-0.4573	1.12e-07	P22213	Q04338	Q8WVM8	Q96AJ9	SCFD1	VTI1A
YDR189W	SLY1	YPR108W	RPN7	-0.2088	3.92e-20	P22213	Q06103	Q8WVM8	Q15008	SCFD1	PSMD6
YDR190C	RVB1	YLL036C	PRP19	-0.217	1.82e-07	Q03940	P32523	Q9Y265	Q9UMS4	RUVBL1	PRPF19
YDR196C	CAB5	YDL193W	NUS1	-0.277	5.16e-14	Q03941	Q12063	Q8WVC6	Q96E22	DCAKD	NUS1
YDR196C	CAB5	YGL142C	GPI10	-0.3164	7.53e-09	Q03941	P30777	Q8WVC6	Q92521	DCAKD	PIGB
YDR196C	CAB5	YHR188C	GPI16	-0.2358	4.52e-05	Q03941	P38875	Q8WVC6	Q969N2	DCAKD	PIGT
YDR196C	CAB5	YLR100W	ERG27	-0.301	1.88e-12	Q03941	Q12452	Q8WVC6	P56937	DCAKD	HSD17B7
YDR196C	CAB5	YMR296C	LCB1	-0.2529	6.67e-09	Q03941	P25045	Q8WVC6	O15269	DCAKD	SPTLC1
YDR196C	CAB5	YMR296C	LCB1	-0.2476	1.23e-09	Q03941	P25045	Q8WVC6	O15269	DCAKD	SPTLC1
YDR196C	CAB5	YMR296C	LCB1	-0.2564	2.74e-05	Q03941	P25045	Q8WVC6	O15269	DCAKD	SPTLC1
YDR196C	CAB5	YPL028W	ERG10	-0.2104	2.23e-15	Q03941	P41338	Q8WVC6	P24752	DCAKD	ACAT1
YDR196C	CAB5	YPL076W	GPI2	-0.3014	4.25e-12	Q03941	P46961	Q8WVC6	Q92535	DCAKD	PIGC
YDR196C	CAB5	YDL147W	RPN5	-0.2705	3.62e-23	Q03941	Q12250	Q8WVC6	O00232	DCAKD	PSMD12
YDR196C	CAB5	YGR264C	MES1	-0.3393	6.17e-19	Q03941	P00958	Q8WVC6	P56192	DCAKD	MARS
YDR196C	CAB5	YHR058C	MED6	-0.2444	0.0159	Q03941	P38782	Q8WVC6	O75586	DCAKD	MED6
YDR196C	CAB5	YLR208W	SEC13	-0.2052	1.92e-97	Q03941	Q04491	Q8WVC6	P55735	DCAKD	SEC13
YDR196C	CAB5	YMR235C	RNA1	-0.2079	0.000898	Q03941	P11745	Q8WVC6	P46060	DCAKD	RANGAP1
YDR196C	CAB5	YPR086W	SUA7	-0.211	4.23e-06	Q03941	P29055	Q8WVC6	Q00403	DCAKD	GTF2B
YDR212W	TCP1	YBR198C	TAF5	-0.2514	1.89e-28	P12612	P38129	P17987	Q15542	TCP1	TAF5
YDR212W	TCP1	YBR198C	TAF5	-0.2175	0.000116	P12612	P38129	P17987	Q15542	TCP1	TAF5
YDR212W	TCP1	YDL029W	ARP2	-0.4398	1.23e-28	P12612	P32381	P17987	P61160	TCP1	ACTR2
YDR212W	TCP1	YDL143W	CCT4	-0.2875	0.000637	P12612	P39078	P17987	P50991	TCP1	CCT4
YDR212W	TCP1	YJR064W	CCT5	-0.4253	2.17e-87	P12612	P40413	P17987	P48643	TCP1	CCT5
YDR212W	TCP1	YNL006W	LST8	-0.2329	3.91e-07	P12612	P41318	P17987	Q9BVC4	TCP1	MLST8
YDR212W	TCP1	YNR035C	ARC35	-0.2447	1.37e-18	P12612	P53731	P17987	O15144	TCP1	ARPC2
YDR212W	TCP1	YOR103C	OST2	-0.2208	0.00041	P12612	P46964	P17987	P61803	TCP1	DAD1
YDR212W	TCP1	YPR016C	TIF6	-0.2325	1.56e-06	P12612	Q12522	P17987	P56537	TCP1	EIF6
YDR212W	TCP1	YBR198C	TAF5	-0.2702	0.000474	P12612	P38129	P17987	Q15542	TCP1	TAF5
YDR212W	TCP1	YDL029W	ARP2	-0.3914	4.82e-06	P12612	P32381	P17987	P61160	TCP1	ACTR2
YDR212W	TCP1	YJR064W	CCT5	-0.3429	1.67e-07	P12612	P40413	P17987	P48643	TCP1	CCT5
YDR212W	TCP1	YMR028W	TAP42	-0.2761	0.000298	P12612	Q04372	P17987	P78318	TCP1	IGBP1
YDR212W	TCP1	YNL006W	LST8	-0.3322	2.18e-05	P12612	P41318	P17987	Q9BVC4	TCP1	MLST8
YDR212W	TCP1	YNR035C	ARC35	-0.298	0.000134	P12612	P53731	P17987	O15144	TCP1	ARPC2
YDR212W	TCP1	YNR035C	ARC35	-0.2288	0.039	P12612	P53731	P17987	O15144	TCP1	ARPC2
YDR212W	TCP1	YNR038W	DBP6	-0.2132	0.0172	P12612	P53734	P17987	Q8N8A6	TCP1	DDX51
YDR235W	PRP42	YDL030W	PRP9	-0.216	0.0075	Q03776	P19736	Q86UA1	Q12874	PRPF39	SF3A3
YDR235W	PRP42	YGR074W	SMD1	-0.3316	0	Q03776	Q02260	Q86UA1	P62314	PRPF39	SNRPD1
YDR235W	PRP42	YLR116W	MSL5	-0.3044	5.52e-21	Q03776	Q12186	Q86UA1	Q15637	PRPF39	SF1
YDR235W	PRP42	YLR268W	SEC22	-0.2363	3.7e-06	Q03776	P22214	Q86UA1	O75396	PRPF39	SEC22B
YDR235W	PRP42	YLR268W	SEC22	-0.2306	0.00229	Q03776	P22214	Q86UA1	O75396	PRPF39	SEC22B
YDR235W	PRP42	YNR003C	RPC34	-0.2846	1.1e-05	Q03776	P32910	Q86UA1	Q9H1D9	PRPF39	POLR3F
YDR235W	PRP42	YOR116C	RPO31	-0.2988	8.52e-36	Q03776	P04051	Q86UA1	O14802	PRPF39	POLR3A
YDR235W	PRP42	YOR262W	GPN2	-0.2033	7.21e-05	Q03776	Q08726	Q86UA1	Q9H9Y4	PRPF39	GPN2
YDR236C	FMN1	YDR021W	FAL1	-0.3138	1.22e-05	Q03778	Q12099	Q969G6	P38919	RFK	EIF4A3
YDR238C	SEC26	YAL025C	MAK16	-0.2575	1.13e-07	P41810	P10962	P53618	Q9BXY0	COPB1	MAK16
YDR238C	SEC26	YBL074C	AAR2	-0.2503	0.00387	P41810	P32357	P53618	Q9Y312	COPB1	AAR2
YDR238C	SEC26	YBR080C	SEC18	-0.4817	1.46e-31	P41810	P18759	P53618	P46459	COPB1	NSF
YDR238C	SEC26	YDL030W	PRP9	-0.2051	0.00591	P41810	P19736	P53618	Q12874	COPB1	SF3A3
YDR238C	SEC26	YDL145C	COP1	-0.5044	2.43e-12	P41810	P53622	P53618	P53621	COPB1	COPA
YDR238C	SEC26	YER157W	COG3	-0.2836	0.000468	P41810	P40094	P53618	Q96JB2	COPB1	COG3
YDR238C	SEC26	YFR051C	RET2	-0.7115	1.48e-16	P41810	P43621	P53618	P48444	COPB1	ARCN1
YDR238C	SEC26	YGR195W	SKI6	-0.322	0.000139	P41810	P46948	P53618	Q9NPD3	COPB1	EXOSC4
YDR238C	SEC26	YHR069C	RRP4	-0.2544	2.43e-20	P41810	P38792	P53618	Q13868	COPB1	EXOSC2
YDR238C	SEC26	YHR190W	ERG9	-0.5092	3.83e-17	P41810	P29704	P53618	P37268	COPB1	FDFT1
YDR238C	SEC26	YJR017C	ESS1	-0.3177	3.28e-07	P41810	P22696	P53618	Q13526	COPB1	PIN1
YDR238C	SEC26	YKL196C	YKT6	-0.3324	0.000503	P41810	P36015	P53618	O15498	COPB1	YKT6
YDR238C	SEC26	YLR002C	NOC3	-0.2167	0.0021	P41810	Q07896	P53618	Q8WTT2	COPB1	NOC3L
YDR238C	SEC26	YLR222C	UTP13	-0.2091	0.000171	P41810	Q05946	P53618	Q12788	COPB1	TBL3
YDR238C	SEC26	YLR268W	SEC22	-0.6502	1.07e-73	P41810	P22214	P53618	O75396	COPB1	SEC22B
YDR238C	SEC26	YLR305C	STT4	-0.2249	0.00322	P41810	P37297	P53618	P42356	COPB1	PI4KA
YDR238C	SEC26	YML077W	BET5	-0.3198	0.000506	P41810	Q03630	P53618	Q9Y5R8	COPB1	TRAPPC1
YDR238C	SEC26	YMR093W	UTP15	-0.37	8.04e-11	P41810	Q04305	P53618	Q8TED0	COPB1	UTP15
YDR238C	SEC26	YMR197C	VTI1	-0.4937	1.5e-12	P41810	Q04338	P53618	Q96AJ9	COPB1	VTI1A
YDR238C	SEC26	YMR197C	VTI1	-0.6238	1.13e-72	P41810	Q04338	P53618	Q96AJ9	COPB1	VTI1A
YDR238C	SEC26	YOR341W	RPA190	-0.2483	0.000823	P41810	P10964	P53618	O95602	COPB1	POLR1A
YDR238C	SEC26	YPL266W	DIM1	-0.3064	1.94e-29	P41810	P41819	P53618	Q9UNQ2	COPB1	DIMT1
YDR238C	SEC26	YPR016C	TIF6	-0.2846	1.53e-05	P41810	Q12522	P53618	P56537	COPB1	EIF6
YDR238C	SEC26	YBR060C	ORC2	-0.2102	0.00982	P41810	P32833	P53618	Q13416	COPB1	ORC2
YDR238C	SEC26	YDL145C	COP1	-0.2228	0.009	P41810	P53622	P53618	P53621	COPB1	COPA
YDR238C	SEC26	YDR021W	FAL1	-0.2597	6.07e-05	P41810	Q12099	P53618	P38919	COPB1	EIF4A3
YDR238C	SEC26	YFR051C	RET2	-0.2444	0.00891	P41810	P43621	P53618	P48444	COPB1	ARCN1
YDR238C	SEC26	YML077W	BET5	-0.2431	0.0056	P41810	Q03630	P53618	Q9Y5R8	COPB1	TRAPPC1
YDR238C	SEC26	YMR197C	VTI1	-0.2053	0.00226	P41810	Q04338	P53618	Q96AJ9	COPB1	VTI1A
YDR238C	SEC26	YMR197C	VTI1	-0.3599	2.96e-05	P41810	Q04338	P53618	Q96AJ9	COPB1	VTI1A
YDR238C	SEC26	YMR235C	RNA1	-0.2601	9.21e-06	P41810	P11745	P53618	P46060	COPB1	RANGAP1
YDR238C	SEC26	YMR281W	GPI12	-0.2931	0.0121	P41810	P23797	P53618	Q9Y2B2	COPB1	PIGL
YDR238C	SEC26	YOR020C	HSP10	-0.2095	0.00237	P41810	P38910	P53618	P61604	COPB1	HSPE1
YDR243C	PRP28	YBL026W	LSM2	-0.6853	7.91e-101	P23394	P38203	Q9BUQ8	Q9Y333	DDX23	LSM2
YDR243C	PRP28	YBL074C	AAR2	-0.5819	3.63e-98	P23394	P32357	Q9BUQ8	Q9Y312	DDX23	AAR2
YDR243C	PRP28	YDL030W	PRP9	-0.5709	0	P23394	P19736	Q9BUQ8	Q12874	DDX23	SF3A3
YDR243C	PRP28	YGR091W	PRP31	-0.2014	2.98e-07	P23394	P49704	Q9BUQ8	Q8WWY3	DDX23	PRPF31
YDR243C	PRP28	YGR091W	PRP31	-0.3571	2.11e-26	P23394	P49704	Q9BUQ8	Q8WWY3	DDX23	PRPF31
YDR243C	PRP28	YJR017C	ESS1	-0.3111	2.28e-07	P23394	P22696	Q9BUQ8	Q13526	DDX23	PIN1
YDR243C	PRP28	YKL095W	YJU2	-0.2331	2.85e-05	P23394	P28320	Q9BUQ8	Q9BW85	DDX23	CCDC94
YDR243C	PRP28	YKL196C	YKT6	-0.2423	1.68e-19	P23394	P36015	Q9BUQ8	O15498	DDX23	YKT6
YDR243C	PRP28	YLR268W	SEC22	-0.2829	1.96e-05	P23394	P22214	Q9BUQ8	O75396	DDX23	SEC22B
YDR243C	PRP28	YLR316C	TAD3	-0.2257	0.000261	P23394	Q9URQ3	Q9BUQ8	Q96EY9	DDX23	ADAT3
YDR243C	PRP28	YML049C	RSE1	-0.3713	4e-08	P23394	Q04693	Q9BUQ8	Q15393	DDX23	SF3B3
YDR243C	PRP28	YML069W	POB3	-0.4067	3.4e-13	P23394	Q04636	Q9BUQ8	Q08945	DDX23	SSRP1
YDR243C	PRP28	YML069W	POB3	-0.2573	3.22e-07	P23394	Q04636	Q9BUQ8	Q08945	DDX23	SSRP1
YDR243C	PRP28	YOR116C	RPO31	-0.3073	9.49e-117	P23394	P04051	Q9BUQ8	O14802	DDX23	POLR3A
YDR243C	PRP28	YPR094W	RDS3	-0.6344	1.26e-40	P23394	Q06835	Q9BUQ8	Q7RTV0	DDX23	PHF5A
YDR243C	PRP28	YPR178W	PRP4	-0.4937	5.81e-14	P23394	P20053	Q9BUQ8	O43172	DDX23	PRPF4
YDR243C	PRP28	YPR178W	PRP4	-0.4537	1.94e-48	P23394	P20053	Q9BUQ8	O43172	DDX23	PRPF4
YDR246W	TRS23	YDL145C	COP1	-0.3094	0.000147	Q03784	P53622	Q9Y296	P53621	TRAPPC4	COPA
YDR246W	TRS23	YER157W	COG3	-0.2605	3.06e-07	Q03784	P40094	Q9Y296	Q96JB2	TRAPPC4	COG3
YDR246W	TRS23	YER157W	COG3	-0.2839	0.000894	Q03784	P40094	Q9Y296	Q96JB2	TRAPPC4	COG3
YDR246W	TRS23	YFR051C	RET2	-0.3127	0.00064	Q03784	P43621	Q9Y296	P48444	TRAPPC4	ARCN1
YDR246W	TRS23	YGL142C	GPI10	-0.2926	2.61e-08	Q03784	P30777	Q9Y296	Q92521	TRAPPC4	PIGB
YDR246W	TRS23	YGR211W	ZPR1	-0.2879	2.32e-07	Q03784	P53303	Q9Y296	O75312	TRAPPC4	ZPR1
YDR246W	TRS23	YHR188C	GPI16	-0.4227	5.16e-29	Q03784	P38875	Q9Y296	Q969N2	TRAPPC4	PIGT
YDR246W	TRS23	YHR190W	ERG9	-0.2448	0.000261	Q03784	P29704	Q9Y296	P37268	TRAPPC4	FDFT1
YDR246W	TRS23	YKL089W	MIF2	-0.2033	0.0125	Q03784	P11914	Q9Y296	Q10713	TRAPPC4	PMPCA
YDR246W	TRS23	YKL196C	YKT6	-0.2331	0.00377	Q03784	P36015	Q9Y296	O15498	TRAPPC4	YKT6
YDR246W	TRS23	YLL031C	GPI13	-0.3555	0	Q03784	Q07830	Q9Y296	Q8TEQ8	TRAPPC4	PIGO
YDR246W	TRS23	YLR026C	SED5	-0.2728	3.73e-17	Q03784	Q01590	Q9Y296	Q13190	TRAPPC4	STX5
YDR246W	TRS23	YLR088W	GAA1	-0.3433	5.3e-05	Q03784	P39012	Q9Y296	O43292	TRAPPC4	GPAA1
YDR246W	TRS23	YLR115W	CFT2	-0.2114	0.000165	Q03784	Q12102	Q9Y296	Q9P2I0	TRAPPC4	CPSF2
YDR246W	TRS23	YLR268W	SEC22	-0.2034	0.0195	Q03784	P22214	Q9Y296	O75396	TRAPPC4	SEC22B
YDR246W	TRS23	YLR268W	SEC22	-0.2736	0.000103	Q03784	P22214	Q9Y296	O75396	TRAPPC4	SEC22B
YDR246W	TRS23	YLR459W	GAB1	-0.3128	8.24e-06	Q03784	P41733	Q9Y296	Q9H490	TRAPPC4	PIGU
YDR246W	TRS23	YLR459W	GAB1	-0.4487	1.53e-12	Q03784	P41733	Q9Y296	Q9H490	TRAPPC4	PIGU
YDR246W	TRS23	YLR459W	GAB1	-0.3279	8.27e-05	Q03784	P41733	Q9Y296	Q9H490	TRAPPC4	PIGU
YDR246W	TRS23	YML077W	BET5	-0.3417	3.79e-14	Q03784	Q03630	Q9Y296	Q9Y5R8	TRAPPC4	TRAPPC1
YDR246W	TRS23	YMR197C	VTI1	-0.3543	1.41e-07	Q03784	Q04338	Q9Y296	Q96AJ9	TRAPPC4	VTI1A
YDR246W	TRS23	YMR197C	VTI1	-0.3784	8.27e-37	Q03784	Q04338	Q9Y296	Q96AJ9	TRAPPC4	VTI1A
YDR246W	TRS23	YNR043W	MVD1	-0.2603	5.89e-13	Q03784	P32377	Q9Y296	P53602	TRAPPC4	MVD
YDR246W	TRS23	YOL069W	NUF2	-0.3109	3.75e-10	Q03784	P33895	Q9Y296	Q9BZD4	TRAPPC4	NUF2
YDR246W	TRS23	YOR116C	RPO31	-0.3442	6.05e-12	Q03784	P04051	Q9Y296	O14802	TRAPPC4	POLR3A
YDR246W	TRS23	YOR149C	SMP3	-0.2758	0.00264	Q03784	Q04174	Q9Y296	Q86VD9	TRAPPC4	PIGZ
YDR246W	TRS23	YOR254C	SEC63	-0.3372	4.91e-26	Q03784	P14906	Q9Y296	Q9UGP8	TRAPPC4	SEC63
YDR246W	TRS23	YPL076W	GPI2	-0.3555	2.22e-68	Q03784	P46961	Q9Y296	Q92535	TRAPPC4	PIGC
YDR246W	TRS23	YPL076W	GPI2	-0.2046	0.00674	Q03784	P46961	Q9Y296	Q92535	TRAPPC4	PIGC
YDR280W	RRP45	YDL030W	PRP9	-0.2034	0.00567	Q05636	P19736	Q06265	Q12874	EXOSC9	SF3A3
YDR280W	RRP45	YDL147W	RPN5	-0.2589	5.36e-10	Q05636	Q12250	Q06265	O00232	EXOSC9	PSMD12
YDR280W	RRP45	YGR195W	SKI6	-0.7905	2.14e-156	Q05636	P46948	Q06265	Q9NPD3	EXOSC9	EXOSC4
YDR280W	RRP45	YHR069C	RRP4	-0.2533	8.19e-80	Q05636	P38792	Q06265	Q13868	EXOSC9	EXOSC2
YDR280W	RRP45	YOL021C	DIS3	-0.7905	2.96e-121	Q05636	Q08162	Q06265	Q9Y2L1	EXOSC9	DIS3
YDR292C	SRP101	YBR080C	SEC18	-0.2888	1.21e-10	P32916	P18759	P08240	P46459	SRPRA	NSF
YDR292C	SRP101	YBR110W	ALG1	-0.206	1.48e-27	P32916	P16661	P08240	Q9BT22	SRPRA	ALG1
YDR292C	SRP101	YDR060W	MAK21	-0.3873	1.14e-42	P32916	Q12176	P08240	Q03701	SRPRA	CEBPZ
YDR292C	SRP101	YHR024C	MAS2	-0.3169	3.63e-06	P32916	P11914	P08240	Q10713	SRPRA	PMPCA
YDR292C	SRP101	YML069W	POB3	-0.2702	8.59e-39	P32916	Q04636	P08240	Q08945	SRPRA	SSRP1
YDR292C	SRP101	YML069W	POB3	-0.2592	4.25e-37	P32916	Q04636	P08240	Q08945	SRPRA	SSRP1
YDR292C	SRP101	YNR043W	MVD1	-0.3159	2.61e-21	P32916	P32377	P08240	P53602	SRPRA	MVD
YDR292C	SRP101	YPR088C	SRP54	-0.6328	1.73e-131	P32916	P20424	P08240	P61011	SRPRA	SRP54
YDR299W	BFR2	YCL059C	KRR1	-0.25	2.25e-05	Q06631	P25586	Q9NY61	Q13601	AATF	KRR1
YDR299W	BFR2	YDL008W	APC11	-0.2879	2.34e-15	Q06631	Q12157	Q9NY61	Q9NYG5	AATF	ANAPC11
YDR299W	BFR2	YDL030W	PRP9	-0.2154	7.92e-33	Q06631	P19736	Q9NY61	Q12874	AATF	SF3A3
YDR299W	BFR2	YDL148C	NOP14	-0.2919	6.71e-13	Q06631	Q99207	Q9NY61	P78316	AATF	NOP14
YDR299W	BFR2	YDL208W	NHP2	-0.2597	1.72e-13	Q06631	P32495	Q9NY61	Q9NX24	AATF	NHP2
YDR299W	BFR2	YDR021W	FAL1	-0.3587	5.45e-14	Q06631	Q12099	Q9NY61	P38919	AATF	EIF4A3
YDR299W	BFR2	YLL011W	SOF1	-0.2319	0.000169	Q06631	P33750	Q9NY61	Q9NV06	AATF	DCAF13
YDR299W	BFR2	YLL036C	PRP19	-0.2405	0.000772	Q06631	P32523	Q9NY61	Q9UMS4	AATF	PRPF19
YDR299W	BFR2	YLR186W	EMG1	-0.3879	5.7e-22	Q06631	Q06287	Q9NY61	Q92979	AATF	EMG1
YDR299W	BFR2	YLR186W	EMG1	-0.2038	6.47e-08	Q06631	Q06287	Q9NY61	Q92979	AATF	EMG1
YDR299W	BFR2	YLR186W	EMG1	-0.2931	1.72e-06	Q06631	Q06287	Q9NY61	Q92979	AATF	EMG1
YDR299W	BFR2	YLR197W	NOP56	-0.2042	6.9e-96	Q06631	Q12460	Q9NY61	O00567	AATF	NOP56
YDR299W	BFR2	YLR222C	UTP13	-0.4173	2.77e-35	Q06631	Q05946	Q9NY61	Q12788	AATF	TBL3
YDR299W	BFR2	YLR276C	DBP9	-0.3997	6.88e-20	Q06631	Q06218	Q9NY61	Q9NY93	AATF	DDX56
YDR299W	BFR2	YMR229C	RRP5	-0.5421	1.53e-38	Q06631	Q05022	Q9NY61	Q14690	AATF	PDCD11
YDR301W	CFT1	YDR002W	YRB1	-0.2028	8.76e-14	Q06632	P41920	Q10570	P43487	CPSF1	RANBP1
YDR301W	CFT1	YLR115W	CFT2	-0.5774	0	Q06632	Q12102	Q10570	Q9P2I0	CPSF1	CPSF2
YDR301W	CFT1	YLR268W	SEC22	-0.383	3.68e-43	Q06632	P22214	Q10570	O75396	CPSF1	SEC22B
YDR302W	GPI11	YBR004C	GPI18	-0.471	4.43e-15	Q06636	P38211	Q07326	Q9NUD9	PIGF	PIGV
YDR302W	GPI11	YDR086C	SSS1	-0.2506	0.00508	Q06636	P35179	Q07326	P60059	PIGF	SEC61G
YDR302W	GPI11	YDR434W	GPI17	-0.5695	7.8e-60	Q06636	Q04080	Q07326	Q96S52	PIGF	PIGS
YDR302W	GPI11	YGL048C	RPT6	-0.2001	0.00038	Q06636	Q01939	Q07326	P62195	PIGF	PSMC5
YDR302W	GPI11	YGL142C	GPI10	-0.3492	0	Q06636	P30777	Q07326	Q92521	PIGF	PIGB
YDR302W	GPI11	YHR188C	GPI16	-0.4155	1.75e-30	Q06636	P38875	Q07326	Q969N2	PIGF	PIGT
YDR302W	GPI11	YHR190W	ERG9	-0.4271	1.29e-27	Q06636	P29704	Q07326	P37268	PIGF	FDFT1
YDR302W	GPI11	YLL031C	GPI13	-0.5857	4.61e-104	Q06636	Q07830	Q07326	Q8TEQ8	PIGF	PIGO
YDR302W	GPI11	YLR026C	SED5	-0.2598	8.1e-06	Q06636	Q01590	Q07326	Q13190	PIGF	STX5
YDR302W	GPI11	YLR088W	GAA1	-0.2274	1.66e-11	Q06636	P39012	Q07326	O43292	PIGF	GPAA1
YDR302W	GPI11	YLR459W	GAB1	-0.5282	1.93e-15	Q06636	P41733	Q07326	Q9H490	PIGF	PIGU
YDR302W	GPI11	YLR459W	GAB1	-0.3017	1.87e-15	Q06636	P41733	Q07326	Q9H490	PIGF	PIGU
YDR302W	GPI11	YLR459W	GAB1	-0.4517	2.68e-136	Q06636	P41733	Q07326	Q9H490	PIGF	PIGU
YDR302W	GPI11	YMR197C	VTI1	-0.2291	0.00187	Q06636	Q04338	Q07326	Q96AJ9	PIGF	VTI1A
YDR302W	GPI11	YNR003C	RPC34	-0.2252	1.4e-08	Q06636	P32910	Q07326	Q9H1D9	PIGF	POLR3F
YDR302W	GPI11	YNR043W	MVD1	-0.236	1.14e-05	Q06636	P32377	Q07326	P53602	PIGF	MVD
YDR302W	GPI11	YOR149C	SMP3	-0.3326	1.14e-09	Q06636	Q04174	Q07326	Q86VD9	PIGF	PIGZ
YDR324C	UTP4	YOR335C	ALA1	-0.5249	9.73e-10	Q06679	P40825	Q969X6	P49588	UTP4	AARS
YDR324C	UTP4	YLR268W	SEC22	-0.2114	0.00358	Q06679	P22214	Q969X6	O75396	UTP4	SEC22B
YDR325W	YCG1	YBL026W	LSM2	-0.3756	1.85e-10	Q06680	P38203	Q9BPX3	Q9Y333	NCAPG	LSM2
YDR325W	YCG1	YBL097W	BRN1	-0.3198	3.02e-06	Q06680	P38170	Q9BPX3	Q15003	NCAPG	NCAPH
YDR325W	YCG1	YDR021W	FAL1	-0.2095	0.00919	Q06680	Q12099	Q9BPX3	P38919	NCAPG	EIF4A3
YDR325W	YCG1	YHR164C	DNA2	-0.2606	9.99e-05	Q06680	P38859	Q9BPX3	P51530	NCAPG	DNA2
YDR325W	YCG1	YJL074C	SMC3	-0.2114	0.033	Q06680	P47037	Q9BPX3	Q9UQE7	NCAPG	SMC3
YDR325W	YCG1	YLR007W	NSE1	-0.2319	9.85e-07	Q06680	Q07913	Q9BPX3	Q8WV22	NCAPG	NSMCE1
YDR325W	YCG1	YLR086W	SMC4	-0.418	7.11e-20	Q06680	Q12267	Q9BPX3	Q9NTJ3	NCAPG	SMC4
YDR325W	YCG1	YLR115W	CFT2	-0.2565	0.0075	Q06680	Q12102	Q9BPX3	Q9P2I0	NCAPG	CPSF2
YDR325W	YCG1	YOR244W	ESA1	-0.3432	0.000481	Q06680	Q08649	Q9BPX3	Q92993	NCAPG	KAT5
YDR325W	YCG1	YOR260W	GCD1	-0.211	0.00116	Q06680	P09032	Q9BPX3	Q9NR50	NCAPG	EIF2B3
YDR325W	YCG1	YPL028W	ERG10	-0.2795	0.0311	Q06680	P41338	Q9BPX3	P24752	NCAPG	ACAT1
YDR325W	YCG1	YPL063W	TIM50	-0.2271	0.0175	Q06680	Q02776	Q9BPX3	Q3ZCQ8	NCAPG	TIMM50
YDR331W	GPI8	YBR004C	GPI18	-0.2468	0.0133	P49018	P38211	Q92643	Q9NUD9	PIGK	PIGV
YDR331W	GPI8	YCL059C	KRR1	-0.2172	8.05e-08	P49018	P25586	Q92643	Q13601	PIGK	KRR1
YDR331W	GPI8	YDL145C	COP1	-0.2055	0.007	P49018	P53622	Q92643	P53621	PIGK	COPA
YDR331W	GPI8	YDR021W	FAL1	-0.3259	1.34e-18	P49018	Q12099	Q92643	P38919	PIGK	EIF4A3
YDR331W	GPI8	YDR086C	SSS1	-0.3345	0.00035	P49018	P35179	Q92643	P60059	PIGK	SEC61G
YDR331W	GPI8	YFR051C	RET2	-0.295	0.00186	P49018	P43621	Q92643	P48444	PIGK	ARCN1
YDR331W	GPI8	YGL142C	GPI10	-0.3806	1.18e-43	P49018	P30777	Q92643	Q92521	PIGK	PIGB
YDR331W	GPI8	YGR211W	ZPR1	-0.2796	3.83e-19	P49018	P53303	Q92643	O75312	PIGK	ZPR1
YDR331W	GPI8	YGR218W	CRM1	-0.209	0.000923	P49018	P30822	Q92643	O14980	PIGK	XPO1
YDR331W	GPI8	YHR188C	GPI16	-0.4271	2.86e-136	P49018	P38875	Q92643	Q969N2	PIGK	PIGT
YDR331W	GPI8	YJL002C	OST1	-0.2146	0.000982	P49018	P41543	Q92643	P04843	PIGK	RPN1
YDR331W	GPI8	YLL031C	GPI13	-0.5053	1.38e-102	P49018	Q07830	Q92643	Q8TEQ8	PIGK	PIGO
YDR331W	GPI8	YLR088W	GAA1	-0.418	1.55e-15	P49018	P39012	Q92643	O43292	PIGK	GPAA1
YDR331W	GPI8	YLR186W	EMG1	-0.2596	1.36e-05	P49018	Q06287	Q92643	Q92979	PIGK	EMG1
YDR331W	GPI8	YLR459W	GAB1	-0.3899	1.78e-11	P49018	P41733	Q92643	Q9H490	PIGK	PIGU
YDR331W	GPI8	YLR459W	GAB1	-0.3529	7.35e-14	P49018	P41733	Q92643	Q9H490	PIGK	PIGU
YDR331W	GPI8	YLR459W	GAB1	-0.3219	0.00261	P49018	P41733	Q92643	Q9H490	PIGK	PIGU
YDR331W	GPI8	YML077W	BET5	-0.2016	0.000565	P49018	Q03630	Q92643	Q9Y5R8	PIGK	TRAPPC1
YDR331W	GPI8	YMR197C	VTI1	-0.3482	0	P49018	Q04338	Q92643	Q96AJ9	PIGK	VTI1A
YDR331W	GPI8	YMR235C	RNA1	-0.2829	1.83e-06	P49018	P11745	Q92643	P46060	PIGK	RANGAP1
YDR331W	GPI8	YNR043W	MVD1	-0.2293	1.72e-08	P49018	P32377	Q92643	P53602	PIGK	MVD
YDR331W	GPI8	YOR020C	HSP10	-0.2506	2.81e-22	P49018	P38910	Q92643	P61604	PIGK	HSPE1
YDR331W	GPI8	YOR149C	SMP3	-0.3707	7.94e-15	P49018	Q04174	Q92643	Q86VD9	PIGK	PIGZ
YDR331W	GPI8	YOR254C	SEC63	-0.2656	2.02e-49	P49018	P14906	Q92643	Q9UGP8	PIGK	SEC63
YDR331W	GPI8	YPL076W	GPI2	-0.277	0.000527	P49018	P46961	Q92643	Q92535	PIGK	PIGC
YDR361C	BCP1	YKL021C	MAK11	-0.2621	2.78e-06	Q06338	P20484	Q9P287	Q9NWT1	BCCIP	PAK1IP1
YDR361C	BCP1	YPR016C	TIF6	-0.2194	1.95e-05	Q06338	Q12522	Q9P287	P56537	BCCIP	EIF6
YDR361C	BCP1	YPR016C	TIF6	-0.2176	0.000488	Q06338	Q12522	Q9P287	P56537	BCCIP	EIF6
YDR364C	CDC40	YDR088C	SLU7	-0.2663	5.56e-06	P40968	Q02775	O60508	O95391	CDC40	SLU7
YDR364C	CDC40	YOL135C	MED7	-0.205	4.49e-05	P40968	Q08278	O60508	O43513	CDC40	MED7
YDR364C	CDC40	YOR259C	RPT4	-0.2358	3.73e-05	P40968	P53549	O60508	P62333	CDC40	PSMC6
YDR364C	CDC40	YPR016C	TIF6	-0.2044	4.77e-06	P40968	Q12522	O60508	P56537	CDC40	EIF6
YDR364C	CDC40	YPR016C	TIF6	-0.2222	9.33e-06	P40968	Q12522	O60508	P56537	CDC40	EIF6
YDR365C	ESF1	YOR260W	GCD1	-0.2365	7.74e-06	Q06344	P09032	Q9H501	Q9NR50	ESF1	EIF2B3
YDR365C	ESF1	YDR021W	FAL1	-0.2258	6.47e-101	Q06344	Q12099	Q9H501	P38919	ESF1	EIF4A3
YDR365C	ESF1	YLR347C	KAP95	-0.2973	7.92e-10	Q06344	Q06142	Q9H501	Q14974	ESF1	KPNB1
YDR373W	FRQ1	YHR007C	ERG11	-0.2988	8.37e-08	Q06389	P10614	P62166	Q16850	NCS1	CYP51A1
YDR373W	FRQ1	YLR100W	ERG27	-0.2198	0.000109	Q06389	Q12452	P62166	P56937	NCS1	HSD17B7
YDR373W	FRQ1	YLR115W	CFT2	-0.2318	2.5e-07	Q06389	Q12102	P62166	Q9P2I0	NCS1	CPSF2
YDR373W	FRQ1	YLR166C	SEC10	-0.3468	9.47e-18	Q06389	Q06245	P62166	O00471	NCS1	EXOC5
YDR373W	FRQ1	YLR305C	STT4	-0.2575	5.04e-19	Q06389	P37297	P62166	P42356	NCS1	PI4KA
YDR373W	FRQ1	YML077W	BET5	-0.2036	1.19e-06	Q06389	Q03630	P62166	Q9Y5R8	NCS1	TRAPPC1
YDR373W	FRQ1	YMR296C	LCB1	-0.2334	0.000478	Q06389	P25045	P62166	O15269	NCS1	SPTLC1
YDR373W	FRQ1	YOR122C	PFY1	-0.2702	1.62e-06	Q06389	P07274	P62166	Q8NHR9	NCS1	PFN4
YDR373W	FRQ1	YOR122C	PFY1	-0.2065	9.74e-07	Q06389	P07274	P62166	Q8NHR9	NCS1	PFN4
YDR373W	FRQ1	YPR176C	BET2	-0.2285	9.85e-08	Q06389	P20133	P62166	P53611	NCS1	RABGGTB
YDR376W	ARH1	YGR218W	CRM1	-0.2246	1.79e-05	P48360	P30822	P22570	O14980	FDXR	XPO1
YDR376W	ARH1	YOR020C	HSP10	-0.3252	2.47e-35	P48360	P38910	P22570	P61604	FDXR	HSPE1
YDR381W	YRA1	YBL074C	AAR2	-0.5264	5.77e-20	Q12159	P32357	Q86V81	Q9Y312	ALYREF	AAR2
YDR381W	YRA1	YBL097W	BRN1	-0.3483	4.69e-09	Q12159	P38170	Q86V81	Q15003	ALYREF	NCAPH
YDR381W	YRA1	YBR142W	MAK5	-0.2804	0	Q12159	P38112	Q86V81	Q9GZR7	ALYREF	DDX24
YDR381W	YRA1	YBR237W	PRP5	-0.2331	5.83e-10	Q12159	P21372	Q86V81	Q7L014	ALYREF	DDX46
YDR381W	YRA1	YDL030W	PRP9	-0.369	6.01e-12	Q12159	P19736	Q86V81	Q12874	ALYREF	SF3A3
YDR381W	YRA1	YDL098C	SNU23	-0.2341	2.76e-06	Q12159	Q12368	Q86V81	Q96NC0	ALYREF	ZMAT2
YDR381W	YRA1	YDL207W	GLE1	-0.2217	7.86e-10	Q12159	Q12315	Q86V81	Q53GS7	ALYREF	GLE1
YDR381W	YRA1	YGL092W	NUP145	-0.6031	3.72e-87	Q12159	P49687	Q86V81	P52948	ALYREF	NUP98
YDR381W	YRA1	YGL120C	PRP43	-0.2281	3.81e-14	Q12159	P53131	Q86V81	O43143	ALYREF	DHX15
YDR381W	YRA1	YGR002C	SWC4	-0.3406	0.000454	Q12159	P53201	Q86V81	Q9NPF5	ALYREF	DMAP1
YDR381W	YRA1	YGR195W	SKI6	-0.5695	5.19e-28	Q12159	P46948	Q86V81	Q9NPD3	ALYREF	EXOSC4
YDR381W	YRA1	YHR058C	MED6	-0.4149	1.44e-22	Q12159	P38782	Q86V81	O75586	ALYREF	MED6
YDR381W	YRA1	YJL050W	MTR4	-0.2301	2.56e-07	Q12159	P47047	Q86V81	P42285	ALYREF	SKIV2L2
YDR381W	YRA1	YLR117C	CLF1	-0.2063	1.31e-05	Q12159	Q12309	Q86V81	Q9BZJ0	ALYREF	CRNKL1
YDR381W	YRA1	YLR197W	NOP56	-0.3405	2.35e-10	Q12159	Q12460	Q86V81	O00567	ALYREF	NOP56
YDR381W	YRA1	YMR093W	UTP15	-0.2448	0.000165	Q12159	Q04305	Q86V81	Q8TED0	ALYREF	UTP15
YDR381W	YRA1	YMR235C	RNA1	-0.2215	2.8e-09	Q12159	P11745	Q86V81	P46060	ALYREF	RANGAP1
YDR381W	YRA1	YOL021C	DIS3	-0.2962	2.25e-99	Q12159	Q08162	Q86V81	Q9Y2L1	ALYREF	DIS3
YDR381W	YRA1	YOR341W	RPA190	-0.5405	1.05e-23	Q12159	P10964	Q86V81	O95602	ALYREF	POLR1A
YDR381W	YRA1	YOR341W	RPA190	-0.4477	5.22e-22	Q12159	P10964	Q86V81	O95602	ALYREF	POLR1A
YDR381W	YRA1	YPL266W	DIM1	-0.236	7.5e-05	Q12159	P41819	Q86V81	Q9UNQ2	ALYREF	DIMT1
YDR394W	RPT3	YDL008W	APC11	-0.2289	0.00896	P33298	Q12157	P43686	Q9NYG5	PSMC4	ANAPC11
YDR394W	RPT3	YDL097C	RPN6	-0.5412	2.59e-38	P33298	Q12377	P43686	O00231	PSMC4	PSMD11
YDR394W	RPT3	YDL147W	RPN5	-0.3756	7.38e-56	P33298	Q12250	P43686	O00232	PSMC4	PSMD12
YDR394W	RPT3	YDR088C	SLU7	-0.2007	0.0401	P33298	Q02775	P43686	O95391	PSMC4	SLU7
YDR394W	RPT3	YFR004W	RPN11	-0.5407	4.1e-46	P33298	P43588	P43686	O00487	PSMC4	PSMD14
YDR394W	RPT3	YFR004W	RPN11	-0.4253	3.7e-32	P33298	P43588	P43686	O00487	PSMC4	PSMD14
YDR394W	RPT3	YFR052W	RPN12	-0.3907	1.8e-42	P33298	P32496	P43686	P48556	PSMC4	PSMD8
YDR394W	RPT3	YGL001C	ERG26	-0.2095	0.0263	P33298	P53199	P43686	Q15738	PSMC4	NSDHL
YDR394W	RPT3	YGL048C	RPT6	-0.3408	1.7e-11	P33298	Q01939	P43686	P62195	PSMC4	PSMC5
YDR394W	RPT3	YGL048C	RPT6	-0.5941	1.55e-72	P33298	Q01939	P43686	P62195	PSMC4	PSMC5
YDR394W	RPT3	YGL048C	RPT6	-0.5196	3.17e-11	P33298	Q01939	P43686	P62195	PSMC4	PSMC5
YDR394W	RPT3	YGR245C	SDA1	-0.2011	9.16e-123	P33298	P53313	P43686	Q9NVU7	PSMC4	SDAD1
YDR394W	RPT3	YHR166C	CDC23	-0.2738	0.0167	P33298	P16522	P43686	Q9UJX2	PSMC4	CDC23
YDR394W	RPT3	YJR057W	CDC8	-0.3192	1.08e-05	P33298	P00572	P43686	P23919	PSMC4	DTYMK
YDR394W	RPT3	YJR068W	RFC2	-0.2189	0.0352	P33298	P40348	P43686	P35249	PSMC4	RFC4
YDR394W	RPT3	YKL145W	RPT1	-0.4777	8.75e-122	P33298	P33299	P43686	P35998	PSMC4	PSMC2
YDR394W	RPT3	YOR254C	SEC63	-0.2961	0.000451	P33298	P14906	P43686	Q9UGP8	PSMC4	SEC63
YDR394W	RPT3	YOR259C	RPT4	-0.5199	4.37e-11	P33298	P53549	P43686	P62333	PSMC4	PSMC6
YDR394W	RPT3	YOR259C	RPT4	-0.5421	2.8e-24	P33298	P53549	P43686	P62333	PSMC4	PSMC6
YDR394W	RPT3	YPR183W	DPM1	-0.2715	0.00146	P33298	P14020	P43686	O60762	PSMC4	DPM1
YDR397C	NCB2	YBL074C	AAR2	-0.3315	8.94e-09	Q92317	P32357	Q01658	Q9Y312	DR1	AAR2
YDR397C	NCB2	YBR142W	MAK5	-0.22	6.24e-06	Q92317	P38112	Q01658	Q9GZR7	DR1	DDX24
YDR397C	NCB2	YBR237W	PRP5	-0.2368	1.11e-05	Q92317	P21372	Q01658	Q7L014	DR1	DDX46
YDR397C	NCB2	YDL030W	PRP9	-0.4505	1.43e-07	Q92317	P19736	Q01658	Q12874	DR1	SF3A3
YDR397C	NCB2	YDL140C	RPO21	-0.2451	0.00101	Q92317	P04050	Q01658	P24928	DR1	POLR2A
YDR397C	NCB2	YDL207W	GLE1	-0.3284	0.0023	Q92317	Q12315	Q01658	Q53GS7	DR1	GLE1
YDR397C	NCB2	YDR013W	PSF1	-0.2712	3.48e-06	Q92317	Q12488	Q01658	Q14691	DR1	GINS1
YDR397C	NCB2	YDR212W	TCP1	-0.2199	0.00307	Q92317	P12612	Q01658	P17987	DR1	TCP1
YDR397C	NCB2	YDR246W	TRS23	-0.2383	0.013	Q92317	Q03784	Q01658	Q9Y296	DR1	TRAPPC4
YDR397C	NCB2	YFL017C	GNA1	-0.2184	0.0313	Q92317	P43577	Q01658	Q96EK6	DR1	GNPNAT1
YDR397C	NCB2	YGL120C	PRP43	-0.2339	0.00133	Q92317	P53131	Q01658	O43143	DR1	DHX15
YDR397C	NCB2	YGR278W	CWC22	-0.3579	2.02e-05	Q92317	P53333	Q01658	Q9HCG8	DR1	CWC22
YDR397C	NCB2	YJL072C	PSF2	-0.3036	2.02e-07	Q92317	P40359	Q01658	Q9Y248	DR1	GINS2
YDR397C	NCB2	YJR007W	SUI2	-0.2312	1.44e-22	Q92317	P20459	Q01658	P05198	DR1	EIF2S1
YDR397C	NCB2	YLL036C	PRP19	-0.2231	0.00166	Q92317	P32523	Q01658	Q9UMS4	DR1	PRPF19
YDR397C	NCB2	YLR117C	CLF1	-0.2916	1.52e-14	Q92317	Q12309	Q01658	Q9BZJ0	DR1	CRNKL1
YDR397C	NCB2	YLR274W	CDC46	-0.2357	0.000103	Q92317	P29496	Q01658	P33992	DR1	MCM5
YDR397C	NCB2	YML077W	BET5	-0.2943	2.91e-12	Q92317	Q03630	Q01658	Q9Y5R8	DR1	TRAPPC1
YDR397C	NCB2	YML098W	TAF13	-0.2761	0.000164	Q92317	P11747	Q01658	Q15543	DR1	TAF13
YDR397C	NCB2	YOR057W	SGT1	-0.2217	0.0383	Q92317	Q08446	Q01658	Q9Y2Z0	DR1	SUGT1
YDR397C	NCB2	YOR254C	SEC63	-0.2694	0.000612	Q92317	P14906	Q01658	Q9UGP8	DR1	SEC63
YDR397C	NCB2	YPR178W	PRP4	-0.2403	4.85e-05	Q92317	P20053	Q01658	O43172	DR1	PRPF4
YDR397C	NCB2	YPR178W	PRP4	-0.3429	0	Q92317	P20053	Q01658	O43172	DR1	PRPF4
YDR434W	GPI17	YBR004C	GPI18	-0.4258	4.43e-11	Q04080	P38211	Q96S52	Q9NUD9	PIGS	PIGV
YDR434W	GPI17	YDL145C	COP1	-0.519	1.52e-11	Q04080	P53622	Q96S52	P53621	PIGS	COPA
YDR434W	GPI17	YDL207W	GLE1	-0.2287	0.0132	Q04080	Q12315	Q96S52	Q53GS7	PIGS	GLE1
YDR434W	GPI17	YDR021W	FAL1	-0.501	4.89e-21	Q04080	Q12099	Q96S52	P38919	PIGS	EIF4A3
YDR434W	GPI17	YDR060W	MAK21	-0.7905	0	Q04080	Q12176	Q96S52	Q03701	PIGS	CEBPZ
YDR434W	GPI17	YER157W	COG3	-0.2337	0.00145	Q04080	P40094	Q96S52	Q96JB2	PIGS	COG3
YDR434W	GPI17	YGL142C	GPI10	-0.4129	5.82e-123	Q04080	P30777	Q96S52	Q92521	PIGS	PIGB
YDR434W	GPI17	YHR007C	ERG11	-0.7697	3.86e-86	Q04080	P10614	Q96S52	Q16850	PIGS	CYP51A1
YDR434W	GPI17	YHR188C	GPI16	-0.7905	0	Q04080	P38875	Q96S52	Q969N2	PIGS	PIGT
YDR434W	GPI17	YJL002C	OST1	-0.2704	0.000292	Q04080	P41543	Q96S52	P04843	PIGS	RPN1
YDR434W	GPI17	YKL196C	YKT6	-0.3281	7.58e-07	Q04080	P36015	Q96S52	O15498	PIGS	YKT6
YDR434W	GPI17	YLL031C	GPI13	-0.2221	0.0489	Q04080	Q07830	Q96S52	Q8TEQ8	PIGS	PIGO
YDR434W	GPI17	YLR026C	SED5	-0.2384	0.0138	Q04080	Q01590	Q96S52	Q13190	PIGS	STX5
YDR434W	GPI17	YLR088W	GAA1	-0.7905	1.65e-46	Q04080	P39012	Q96S52	O43292	PIGS	GPAA1
YDR434W	GPI17	YLR268W	SEC22	-0.26	0.000898	Q04080	P22214	Q96S52	O75396	PIGS	SEC22B
YDR434W	GPI17	YLR459W	GAB1	-0.7905	0	Q04080	P41733	Q96S52	Q9H490	PIGS	PIGU
YDR434W	GPI17	YLR459W	GAB1	-0.5914	7.4e-18	Q04080	P41733	Q96S52	Q9H490	PIGS	PIGU
YDR434W	GPI17	YLR459W	GAB1	-0.7905	7.8e-77	Q04080	P41733	Q96S52	Q9H490	PIGS	PIGU
YDR434W	GPI17	YML077W	BET5	-0.4015	3.89e-09	Q04080	Q03630	Q96S52	Q9Y5R8	PIGS	TRAPPC1
YDR434W	GPI17	YMR197C	VTI1	-0.3537	2.21e-07	Q04080	Q04338	Q96S52	Q96AJ9	PIGS	VTI1A
YDR434W	GPI17	YMR197C	VTI1	-0.3124	8.78e-05	Q04080	Q04338	Q96S52	Q96AJ9	PIGS	VTI1A
YDR434W	GPI17	YNR035C	ARC35	-0.3104	0.00187	Q04080	P53731	Q96S52	O15144	PIGS	ARPC2
YDR434W	GPI17	YOR020C	HSP10	-0.2325	0.00059	Q04080	P38910	Q96S52	P61604	PIGS	HSPE1
YDR437W	GPI19	YDR060W	MAK21	-0.2834	7.63e-09	Q04082	Q12176	P57054	Q03701	PIGP	CEBPZ
YDR437W	GPI19	YER157W	COG3	-0.3899	2.89e-12	Q04082	P40094	P57054	Q96JB2	PIGP	COG3
YDR437W	GPI19	YGL142C	GPI10	-0.4571	1.34e-05	Q04082	P30777	P57054	Q92521	PIGP	PIGB
YDR437W	GPI19	YHR007C	ERG11	-0.3451	8.77e-10	Q04082	P10614	P57054	Q16850	PIGP	CYP51A1
YDR437W	GPI19	YHR188C	GPI16	-0.3757	4.68e-07	Q04082	P38875	P57054	Q969N2	PIGP	PIGT
YDR437W	GPI19	YHR190W	ERG9	-0.471	1.5e-15	Q04082	P29704	P57054	P37268	PIGP	FDFT1
YDR437W	GPI19	YJL091C	GWT1	-0.3908	1.31e-10	Q04082	P47026	P57054	Q7Z7B1	PIGP	PIGW
YDR437W	GPI19	YLR088W	GAA1	-0.2919	0.000186	Q04082	P39012	P57054	O43292	PIGP	GPAA1
YDR437W	GPI19	YLR100W	ERG27	-0.2897	0.000829	Q04082	Q12452	P57054	P56937	PIGP	HSD17B7
YDR437W	GPI19	YLR459W	GAB1	-0.227	0.00443	Q04082	P41733	P57054	Q9H490	PIGP	PIGU
YDR437W	GPI19	YMR235C	RNA1	-0.2007	0.0152	Q04082	P11745	P57054	P46060	PIGP	RANGAP1
YDR437W	GPI19	YNR043W	MVD1	-0.5857	2.45e-74	Q04082	P32377	P57054	P53602	PIGP	MVD
YDR437W	GPI19	YOR149C	SMP3	-0.6238	1.42e-38	Q04082	Q04174	P57054	Q86VD9	PIGP	PIGZ
YDR437W	GPI19	YPL028W	ERG10	-0.4759	3.42e-08	Q04082	P41338	P57054	P24752	PIGP	ACAT1
YDR437W	GPI19	YPL076W	GPI2	-0.6238	0	Q04082	P46961	P57054	Q92535	PIGP	PIGC
YDR437W	GPI19	YPL076W	GPI2	-0.6502	1.97e-131	Q04082	P46961	P57054	Q92535	PIGP	PIGC
YDR437W	GPI19	YDL030W	PRP9	-0.2447	9.06e-26	Q04082	P19736	P57054	Q12874	PIGP	SF3A3
YDR437W	GPI19	YDL145C	COP1	-0.3731	7.89e-17	Q04082	P53622	P57054	P53621	PIGP	COPA
YDR437W	GPI19	YDR189W	SLY1	-0.2362	6.74e-07	Q04082	P22213	P57054	Q8WVM8	PIGP	SCFD1
YDR437W	GPI19	YER093C	TSC11	-0.2297	1.74e-09	Q04082	P40061	P57054	Q6R327	PIGP	RICTOR
YDR437W	GPI19	YER157W	COG3	-0.2687	1.79e-06	Q04082	P40094	P57054	Q96JB2	PIGP	COG3
YDR437W	GPI19	YFR051C	RET2	-0.5577	0	Q04082	P43621	P57054	P48444	PIGP	ARCN1
YDR437W	GPI19	YGL120C	PRP43	-0.4866	1.71e-66	Q04082	P53131	P57054	O43143	PIGP	DHX15
YDR437W	GPI19	YGL142C	GPI10	-0.4258	6.85e-40	Q04082	P30777	P57054	Q92521	PIGP	PIGB
YDR437W	GPI19	YHR007C	ERG11	-0.4958	1.05e-36	Q04082	P10614	P57054	Q16850	PIGP	CYP51A1
YDR437W	GPI19	YHR188C	GPI16	-0.2477	0.000363	Q04082	P38875	P57054	Q969N2	PIGP	PIGT
YDR437W	GPI19	YHR190W	ERG9	-0.5411	1.69e-158	Q04082	P29704	P57054	P37268	PIGP	FDFT1
YDR437W	GPI19	YJL091C	GWT1	-0.4899	3.5e-11	Q04082	P47026	P57054	Q7Z7B1	PIGP	PIGW
YDR437W	GPI19	YJL104W	PAM16	-0.217	0.0019	Q04082	P42949	P57054	Q9Y3D7	PIGP	PAM16
YDR437W	GPI19	YKL024C	URA6	-0.2418	4.05e-05	Q04082	P15700	P57054	P30085	PIGP	CMPK1
YDR437W	GPI19	YKL196C	YKT6	-0.3112	4.39e-07	Q04082	P36015	P57054	O15498	PIGP	YKT6
YDR437W	GPI19	YLR026C	SED5	-0.2795	1.39e-07	Q04082	Q01590	P57054	Q13190	PIGP	STX5
YDR437W	GPI19	YLR100W	ERG27	-0.4618	1.45e-34	Q04082	Q12452	P57054	P56937	PIGP	HSD17B7
YDR437W	GPI19	YLR115W	CFT2	-0.2589	7.79e-06	Q04082	Q12102	P57054	Q9P2I0	PIGP	CPSF2
YDR437W	GPI19	YLR268W	SEC22	-0.2534	4.73e-05	Q04082	P22214	P57054	O75396	PIGP	SEC22B
YDR437W	GPI19	YLR268W	SEC22	-0.4272	1.84e-45	Q04082	P22214	P57054	O75396	PIGP	SEC22B
YDR437W	GPI19	YML077W	BET5	-0.3185	4.96e-09	Q04082	Q03630	P57054	Q9Y5R8	PIGP	TRAPPC1
YDR437W	GPI19	YMR013C	SEC59	-0.2303	5.43e-05	Q04082	P20048	P57054	Q9UPQ8	PIGP	DOLK
YDR437W	GPI19	YMR197C	VTI1	-0.3868	2.19e-13	Q04082	Q04338	P57054	Q96AJ9	PIGP	VTI1A
YDR437W	GPI19	YMR235C	RNA1	-0.2283	7.82e-05	Q04082	P11745	P57054	P46060	PIGP	RANGAP1
YDR437W	GPI19	YNR043W	MVD1	-0.3633	5.29e-13	Q04082	P32377	P57054	P53602	PIGP	MVD
YDR437W	GPI19	YOR149C	SMP3	-0.4937	1.09e-23	Q04082	Q04174	P57054	Q86VD9	PIGP	PIGZ
YDR437W	GPI19	YPL028W	ERG10	-0.4912	1.75e-12	Q04082	P41338	P57054	P24752	PIGP	ACAT1
YDR437W	GPI19	YPL076W	GPI2	-0.474	1.36e-34	Q04082	P46961	P57054	Q92535	PIGP	PIGC
YDR437W	GPI19	YPL076W	GPI2	-0.5263	4.97e-104	Q04082	P46961	P57054	Q92535	PIGP	PIGC
YDR454C	GUK1	YMR281W	GPI12	-0.2147	0.00102	P15454	P23797	Q16774	Q9Y2B2	GUK1	PIGL
YDR454C	GUK1	YOR341W	RPA190	-0.2089	4.94e-06	P15454	P10964	Q16774	O95602	GUK1	POLR1A
YDR472W	TRS31	YGR002C	SWC4	-0.3801	1.44e-06	Q03337	P53201	Q8IUR0	Q9NPF5	TRAPPC5	DMAP1
YDR472W	TRS31	YLR268W	SEC22	-0.2887	7.25e-28	Q03337	P22214	Q8IUR0	O75396	TRAPPC5	SEC22B
YDR473C	PRP3	YBL026W	LSM2	-0.6853	0	Q03338	P38203	O43395	Q9Y333	PRPF3	LSM2
YDR473C	PRP3	YBL074C	AAR2	-0.3439	8.18e-15	Q03338	P32357	O43395	Q9Y312	PRPF3	AAR2
YDR473C	PRP3	YBR055C	PRP6	-0.3582	0	Q03338	P19735	O43395	O94906	PRPF3	PRPF6
YDR473C	PRP3	YBR055C	PRP6	-0.6502	0	Q03338	P19735	O43395	O94906	PRPF3	PRPF6
YDR473C	PRP3	YCL059C	KRR1	-0.2158	0.00403	Q03338	P25586	O43395	Q13601	PRPF3	KRR1
YDR473C	PRP3	YGR074W	SMD1	-0.2727	0.00202	Q03338	Q02260	O43395	P62314	PRPF3	SNRPD1
YDR473C	PRP3	YGR091W	PRP31	-0.5249	4.04e-30	Q03338	P49704	O43395	Q8WWY3	PRPF3	PRPF31
YDR473C	PRP3	YGR091W	PRP31	-0.5684	5.69e-88	Q03338	P49704	O43395	Q8WWY3	PRPF3	PRPF31
YDR473C	PRP3	YLR117C	CLF1	-0.3537	2.67e-14	Q03338	Q12309	O43395	Q9BZJ0	PRPF3	CRNKL1
YDR473C	PRP3	YML069W	POB3	-0.321	6.39e-65	Q03338	Q04636	O43395	Q08945	PRPF3	SSRP1
YDR473C	PRP3	YPR178W	PRP4	-0.5317	3.37e-34	Q03338	P20053	O43395	O43172	PRPF3	PRPF4
YDR473C	PRP3	YPR178W	PRP4	-0.5695	3.67e-90	Q03338	P20053	O43395	O43172	PRPF3	PRPF4
YDR489W	SLD5	YBR060C	ORC2	-0.2694	0.000939	Q03406	P32833	Q9BRT9	Q13416	GINS4	ORC2
YDR489W	SLD5	YBR202W	CDC47	-0.4398	2.26e-21	Q03406	P38132	Q9BRT9	P33993	GINS4	MCM7
YDR489W	SLD5	YDR013W	PSF1	-0.52	3.93e-134	Q03406	Q12488	Q9BRT9	Q14691	GINS4	GINS1
YDR489W	SLD5	YHR164C	DNA2	-0.365	6.27e-52	Q03406	P38859	Q9BRT9	P51530	GINS4	DNA2
YDR489W	SLD5	YJL072C	PSF2	-0.5993	3.07e-32	Q03406	P40359	Q9BRT9	Q9Y248	GINS4	GINS2
YDR489W	SLD5	YLR103C	CDC45	-0.3366	4.24e-11	Q03406	Q08032	Q9BRT9	O75419	GINS4	CDC45
YDR489W	SLD5	YLR274W	CDC46	-0.2172	1.71e-05	Q03406	P29496	Q9BRT9	P33992	GINS4	MCM5
YDR489W	SLD5	YPR162C	ORC4	-0.3709	9.91e-09	Q03406	P54791	Q9BRT9	O43929	GINS4	ORC4
YEL002C	WBP1	YBR004C	GPI18	-0.3774	5.8e-06	P33767	P38211	P39656	Q9NUD9	DDOST	PIGV
YEL002C	WBP1	YDL145C	COP1	-0.3999	2.79e-25	P33767	P53622	P39656	P53621	DDOST	COPA
YEL002C	WBP1	YDR331W	GPI8	-0.2212	0.000612	P33767	P49018	P39656	Q92643	DDOST	PIGK
YEL002C	WBP1	YDR434W	GPI17	-0.3433	3.37e-09	P33767	Q04080	P39656	Q96S52	DDOST	PIGS
YEL002C	WBP1	YGL142C	GPI10	-0.2808	0.00285	P33767	P30777	P39656	Q92521	DDOST	PIGB
YEL002C	WBP1	YHR188C	GPI16	-0.4224	2.25e-06	P33767	P38875	P39656	Q969N2	DDOST	PIGT
YEL002C	WBP1	YJL002C	OST1	-0.7697	2.08e-118	P33767	P41543	P39656	P04843	DDOST	RPN1
YEL002C	WBP1	YJL034W	KAR2	-0.6163	1.57e-23	P33767	P16474	P39656	P11021	DDOST	HSPA5
YEL002C	WBP1	YLL031C	GPI13	-0.3016	1.11e-06	P33767	Q07830	P39656	Q8TEQ8	DDOST	PIGO
YEL002C	WBP1	YLR066W	SPC3	-0.3304	7.96e-05	P33767	Q12133	P39656	P61009	DDOST	SPCS3
YEL002C	WBP1	YLR459W	GAB1	-0.2666	7.17e-05	P33767	P41733	P39656	Q9H490	DDOST	PIGU
YEL002C	WBP1	YLR459W	GAB1	-0.5249	3.64e-34	P33767	P41733	P39656	Q9H490	DDOST	PIGU
YEL002C	WBP1	YMR235C	RNA1	-0.2036	2.84e-09	P33767	P11745	P39656	P46060	DDOST	RANGAP1
YEL002C	WBP1	YNR035C	ARC35	-0.2368	0.03	P33767	P53731	P39656	O15144	DDOST	ARPC2
YEL002C	WBP1	YOR103C	OST2	-0.5562	1.04e-56	P33767	P46964	P39656	P61803	DDOST	DAD1
YEL002C	WBP1	YOR122C	PFY1	-0.2702	3.1e-09	P33767	P07274	P39656	Q8NHR9	DDOST	PFN4
YEL002C	WBP1	YOR254C	SEC63	-0.5127	1.33e-16	P33767	P14906	P39656	Q9UGP8	DDOST	SEC63
YEL002C	WBP1	YBR004C	GPI18	-0.5421	1.34e-18	P33767	P38211	P39656	Q9NUD9	DDOST	PIGV
YEL002C	WBP1	YDL102W	CDC2	-0.2002	0.0227	P33767	P15436	P39656	P28340	DDOST	POLD1
YEL002C	WBP1	YDL143W	CCT4	-0.3324	0.0004	P33767	P39078	P39656	P50991	DDOST	CCT4
YEL002C	WBP1	YDR246W	TRS23	-0.3801	2.9e-06	P33767	Q03784	P39656	Q9Y296	DDOST	TRAPPC4
YEL002C	WBP1	YDR331W	GPI8	-0.3351	0.00229	P33767	P49018	P39656	Q92643	DDOST	PIGK
YEL002C	WBP1	YDR434W	GPI17	-0.3705	4.05e-08	P33767	Q04080	P39656	Q96S52	DDOST	PIGS
YEL002C	WBP1	YER157W	COG3	-0.2055	0.0231	P33767	P40094	P39656	Q96JB2	DDOST	COG3
YEL002C	WBP1	YGL142C	GPI10	-0.3346	2.19e-05	P33767	P30777	P39656	Q92521	DDOST	PIGB
YEL002C	WBP1	YHR188C	GPI16	-0.5084	2.39e-07	P33767	P38875	P39656	Q969N2	DDOST	PIGT
YEL002C	WBP1	YJL002C	OST1	-0.6238	8.75e-32	P33767	P41543	P39656	P04843	DDOST	RPN1
YEL002C	WBP1	YJL034W	KAR2	-0.7562	8.31e-73	P33767	P16474	P39656	P11021	DDOST	HSPA5
YEL002C	WBP1	YJL091C	GWT1	-0.2095	0.0197	P33767	P47026	P39656	Q7Z7B1	DDOST	PIGW
YEL002C	WBP1	YJR006W	HYS2	-0.2919	6.69e-10	P33767	P46957	P39656	P49005	DDOST	POLD2
YEL002C	WBP1	YLL031C	GPI13	-0.3126	5.34e-09	P33767	Q07830	P39656	Q8TEQ8	DDOST	PIGO
YEL002C	WBP1	YLR066W	SPC3	-0.3346	0	P33767	Q12133	P39656	P61009	DDOST	SPCS3
YEL002C	WBP1	YLR268W	SEC22	-0.2517	3.44e-09	P33767	P22214	P39656	O75396	DDOST	SEC22B
YEL002C	WBP1	YLR459W	GAB1	-0.2444	0.000306	P33767	P41733	P39656	Q9H490	DDOST	PIGU
YEL002C	WBP1	YLR459W	GAB1	-0.5562	3.34e-28	P33767	P41733	P39656	Q9H490	DDOST	PIGU
YEL002C	WBP1	YLR459W	GAB1	-0.2088	0.000604	P33767	P41733	P39656	Q9H490	DDOST	PIGU
YEL002C	WBP1	YML077W	BET5	-0.2574	0.0189	P33767	Q03630	P39656	Q9Y5R8	DDOST	TRAPPC1
YEL002C	WBP1	YMR235C	RNA1	-0.2486	0.000179	P33767	P11745	P39656	P46060	DDOST	RANGAP1
YEL002C	WBP1	YOR103C	OST2	-0.5405	5.3e-12	P33767	P46964	P39656	P61803	DDOST	DAD1
YEL002C	WBP1	YOR122C	PFY1	-0.2596	0.000839	P33767	P07274	P39656	Q8NHR9	DDOST	PFN4
YEL002C	WBP1	YOR254C	SEC63	-0.4543	1.18e-08	P33767	P14906	P39656	Q9UGP8	DDOST	SEC63
YEL026W	SNU13	YDL208W	NHP2	-0.3895	2.78e-13	P39990	P32495	P55769	Q9NX24	SNU13	NHP2
YEL026W	SNU13	YDR021W	FAL1	-0.3689	9.04e-09	P39990	Q12099	P55769	P38919	SNU13	EIF4A3
YEL026W	SNU13	YDR060W	MAK21	-0.3454	4.34e-10	P39990	Q12176	P55769	Q03701	SNU13	CEBPZ
YEL026W	SNU13	YDR182W	CDC1	-0.4253	2.56e-140	P39990	P40986	P55769	Q53F39	SNU13	MPPE1
YEL026W	SNU13	YDR182W	CDC1	-0.3036	9.81e-11	P39990	P40986	P55769	Q53F39	SNU13	MPPE1
YEL026W	SNU13	YDR339C	FCF1	-0.319	0.00027	P39990	Q05498	P55769	Q9Y324	SNU13	FCF1
YEL026W	SNU13	YDR398W	UTP5	-0.2816	0.00033	P39990	Q04177	P55769	Q15061	SNU13	WDR43
YEL026W	SNU13	YDR473C	PRP3	-0.6105	7.97e-56	P39990	Q03338	P55769	O43395	SNU13	PRPF3
YEL026W	SNU13	YGR245C	SDA1	-0.3537	5.13e-07	P39990	P53313	P55769	Q9NVU7	SNU13	SDAD1
YEL026W	SNU13	YIL104C	SHQ1	-0.5914	9.96e-44	P39990	P40486	P55769	Q6PI26	SNU13	SHQ1
YEL026W	SNU13	YLR197W	NOP56	-0.2973	0.0102	P39990	Q12460	P55769	O00567	SNU13	NOP56
YEL026W	SNU13	YLR316C	TAD3	-0.2728	7.97e-10	P39990	Q9URQ3	P55769	Q96EY9	SNU13	ADAT3
YEL026W	SNU13	YMR229C	RRP5	-0.3384	2.61e-07	P39990	Q05022	P55769	Q14690	SNU13	PDCD11
YEL026W	SNU13	YMR290C	HAS1	-0.4156	1.58e-19	P39990	Q03532	P55769	Q9NVP1	SNU13	DDX18
YEL026W	SNU13	YNL061W	NOP2	-0.3483	4.28e-11	P39990	P40991	P55769	P46087	SNU13	NOP2
YEL026W	SNU13	YNL061W	NOP2	-0.3452	3.21e-16	P39990	P40991	P55769	P46087	SNU13	NOP2
YEL026W	SNU13	YNL061W	NOP2	-0.2663	5.02e-07	P39990	P40991	P55769	P46087	SNU13	NOP2
YEL026W	SNU13	YOL077C	BRX1	-0.2042	4.93e-09	P39990	Q08235	P55769	Q8TDN6	SNU13	BRIX1
YEL026W	SNU13	YOL135C	MED7	-0.2249	2.27e-07	P39990	Q08278	P55769	O43513	SNU13	MED7
YEL026W	SNU13	YPL211W	NIP7	-0.2116	5.24e-19	P39990	Q08962	P55769	Q9Y221	SNU13	NIP7
YEL026W	SNU13	YPL266W	DIM1	-0.233	0.0141	P39990	P41819	P55769	Q9UNQ2	SNU13	DIMT1
YEL026W	SNU13	YPR178W	PRP4	-0.2985	2.99e-05	P39990	P20053	P55769	O43172	SNU13	PRPF4
YEL026W	SNU13	YPR178W	PRP4	-0.5988	8.59e-151	P39990	P20053	P55769	O43172	SNU13	PRPF4
YEL032W	MCM3	YBR202W	CDC47	-0.2952	0.000696	P24279	P38132	P25205	P33993	MCM3	MCM7
YEL032W	MCM3	YDL008W	APC11	-0.2384	3.57e-06	P24279	Q12157	P25205	Q9NYG5	MCM3	ANAPC11
YEL032W	MCM3	YDL102W	CDC2	-0.2581	0.0159	P24279	P15436	P25205	P28340	MCM3	POLD1
YEL032W	MCM3	YDL102W	CDC2	-0.2926	0.000276	P24279	P15436	P25205	P28340	MCM3	POLD1
YEL032W	MCM3	YDL207W	GLE1	-0.2358	0.00477	P24279	Q12315	P25205	Q53GS7	MCM3	GLE1
YEL032W	MCM3	YDR013W	PSF1	-0.2988	0.00677	P24279	Q12488	P25205	Q14691	MCM3	GINS1
YEL032W	MCM3	YDR398W	UTP5	-0.2507	0.00617	P24279	Q04177	P25205	Q15061	MCM3	WDR43
YEL032W	MCM3	YHR024C	MAS2	-0.2515	0.0173	P24279	P11914	P25205	Q10713	MCM3	PMPCA
YEL032W	MCM3	YHR164C	DNA2	-0.3589	1.54e-11	P24279	P38859	P25205	P51530	MCM3	DNA2
YEL032W	MCM3	YHR166C	CDC23	-0.4615	3.05e-08	P24279	P16522	P25205	Q9UJX2	MCM3	CDC23
YEL032W	MCM3	YJL194W	CDC6	-0.3908	0.000341	P24279	P09119	P25205	Q99741	MCM3	CDC6
YEL032W	MCM3	YJR057W	CDC8	-0.2535	0.00705	P24279	P00572	P25205	P23919	MCM3	DTYMK
YEL032W	MCM3	YJR057W	CDC8	-0.2114	0.0189	P24279	P00572	P25205	P23919	MCM3	DTYMK
YEL032W	MCM3	YKL145W	RPT1	-0.2804	0.00458	P24279	P33299	P25205	P35998	MCM3	PSMC2
YEL032W	MCM3	YLR103C	CDC45	-0.2446	0.0329	P24279	Q08032	P25205	O75419	MCM3	CDC45
YEL032W	MCM3	YLR274W	CDC46	-0.5106	3.04e-09	P24279	P29496	P25205	P33992	MCM3	MCM5
YEL032W	MCM3	YLR347C	KAP95	-0.3482	9.76e-05	P24279	Q06142	P25205	Q14974	MCM3	KPNB1
YEL032W	MCM3	YPR019W	MCM4	-0.5577	9.42e-14	P24279	P30665	P25205	P33991	MCM3	MCM4
YEL032W	MCM3	YPR162C	ORC4	-0.4373	2.39e-05	P24279	P54791	P25205	O43929	MCM3	ORC4
YEL032W	MCM3	YPR183W	DPM1	-0.236	0.0162	P24279	P14020	P25205	O60762	MCM3	DPM1
YEL055C	POL5	YLR316C	TAD3	-0.2098	0.00127	P39985	Q9URQ3	Q9BQG0	Q96EY9	MYBBP1A	ADAT3
YEL055C	POL5	YNL061W	NOP2	-0.3112	3.8e-08	P39985	P40991	Q9BQG0	P46087	MYBBP1A	NOP2
YEL055C	POL5	YNL061W	NOP2	-0.3094	1.64e-06	P39985	P40991	Q9BQG0	P46087	MYBBP1A	NOP2
YEL055C	POL5	YPL211W	NIP7	-0.303	2.24e-14	P39985	Q08962	Q9BQG0	Q9Y221	MYBBP1A	NIP7
YEL055C	POL5	YCR093W	CDC39	-0.3114	9.08e-06	P39985	P25655	Q9BQG0	A5YKK6	MYBBP1A	CNOT1
YEL055C	POL5	YDL147W	RPN5	-0.2425	2.63e-06	P39985	Q12250	Q9BQG0	O00232	MYBBP1A	PSMD12
YEL055C	POL5	YDR416W	SYF1	-0.2574	2.76e-07	P39985	Q04048	Q9BQG0	Q9HCS7	MYBBP1A	XAB2
YEL055C	POL5	YFR004W	RPN11	-0.2865	1.24e-05	P39985	P43588	Q9BQG0	O00487	MYBBP1A	PSMD14
YEL055C	POL5	YGL048C	RPT6	-0.2384	8.67e-15	P39985	Q01939	Q9BQG0	P62195	MYBBP1A	PSMC5
YEL055C	POL5	YJR017C	ESS1	-0.284	1.66e-05	P39985	P22696	Q9BQG0	Q13526	MYBBP1A	PIN1
YEL055C	POL5	YKL145W	RPT1	-0.2115	5.07e-06	P39985	P33299	Q9BQG0	P35998	MYBBP1A	PSMC2
YEL055C	POL5	YLL036C	PRP19	-0.2001	0.0316	P39985	P32523	Q9BQG0	Q9UMS4	MYBBP1A	PRPF19
YEL055C	POL5	YLR002C	NOC3	-0.2098	4.26e-05	P39985	Q07896	Q9BQG0	Q8WTT2	MYBBP1A	NOC3L
YEL055C	POL5	YML069W	POB3	-0.3492	3.01e-24	P39985	Q04636	Q9BQG0	Q08945	MYBBP1A	SSRP1
YEL055C	POL5	YML069W	POB3	-0.259	1.61e-08	P39985	Q04636	Q9BQG0	Q08945	MYBBP1A	SSRP1
YEL055C	POL5	YOR057W	SGT1	-0.3066	0.000439	P39985	Q08446	Q9BQG0	Q9Y2Z0	MYBBP1A	SUGT1
YEL055C	POL5	YOR362C	PRE10	-0.2637	3.07e-46	P39985	P21242	Q9BQG0	P25788	MYBBP1A	PSMA3
YEL055C	POL5	YPL211W	NIP7	-0.2365	9.66e-25	P39985	Q08962	Q9BQG0	Q9Y221	MYBBP1A	NIP7
YER003C	PMI40	YBR110W	ALG1	-0.2627	1.53e-05	P29952	P16661	P34949	Q9BT22	MPI	ALG1
YER003C	PMI40	YBR237W	PRP5	-0.2066	0.000194	P29952	P21372	P34949	Q7L014	MPI	DDX46
YER003C	PMI40	YDL143W	CCT4	-0.2444	0.000149	P29952	P39078	P34949	P50991	MPI	CCT4
YER003C	PMI40	YDR021W	FAL1	-0.2063	0.0049	P29952	Q12099	P34949	P38919	MPI	EIF4A3
YER003C	PMI40	YDR060W	MAK21	-0.3213	7.14e-07	P29952	Q12176	P34949	Q03701	MPI	CEBPZ
YER003C	PMI40	YDR398W	UTP5	-0.3131	9.65e-23	P29952	Q04177	P34949	Q15061	MPI	WDR43
YER003C	PMI40	YDR416W	SYF1	-0.2729	0.000197	P29952	Q04048	P34949	Q9HCS7	MPI	XAB2
YER003C	PMI40	YGL065C	ALG2	-0.4413	3.2e-08	P29952	P43636	P34949	Q9H553	MPI	ALG2
YER003C	PMI40	YGL091C	NBP35	-0.3514	1.33e-08	P29952	P52920	P34949	P53384	MPI	NUBP1
YER003C	PMI40	YGL120C	PRP43	-0.5388	1.41e-30	P29952	P53131	P34949	O43143	MPI	DHX15
YER003C	PMI40	YGR074W	SMD1	-0.4821	7.86e-22	P29952	Q02260	P34949	P62314	MPI	SNRPD1
YER003C	PMI40	YGR278W	CWC22	-0.2261	0.0237	P29952	P53333	P34949	Q9HCG8	MPI	CWC22
YER003C	PMI40	YHR088W	RPF1	-0.2249	3.15e-07	P29952	P38805	P34949	Q9H9Y2	MPI	RPF1
YER003C	PMI40	YJL104W	PAM16	-0.2716	5.5e-22	P29952	P42949	P34949	Q9Y3D7	MPI	PAM16
YER003C	PMI40	YKL095W	YJU2	-0.4306	1.11e-07	P29952	P28320	P34949	Q9BW85	MPI	CCDC94
YER003C	PMI40	YKL125W	RRN3	-0.2084	0.00041	P29952	P36070	P34949	Q9NYV6	MPI	RRN3
YER003C	PMI40	YLL036C	PRP19	-0.26	0.00382	P29952	P32523	P34949	Q9UMS4	MPI	PRPF19
YER003C	PMI40	YML049C	RSE1	-0.3996	2.54e-70	P29952	Q04693	P34949	Q15393	MPI	SF3B3
YER003C	PMI40	YMR013C	SEC59	-0.2426	9.91e-06	P29952	P20048	P34949	Q9UPQ8	MPI	DOLK
YER003C	PMI40	YMR093W	UTP15	-0.3242	8.18e-08	P29952	Q04305	P34949	Q8TED0	MPI	UTP15
YER003C	PMI40	YOL077C	BRX1	-0.2329	3.78e-05	P29952	Q08235	P34949	Q8TDN6	MPI	BRIX1
YER003C	PMI40	YOR149C	SMP3	-0.418	4.31e-06	P29952	Q04174	P34949	Q86VD9	MPI	PIGZ
YER003C	PMI40	YOR151C	RPB2	-0.2082	3.45e-61	P29952	P08518	P34949	P30876	MPI	POLR2B
YER003C	PMI40	YPR094W	RDS3	-0.4571	3.18e-14	P29952	Q06835	P34949	Q7RTV0	MPI	PHF5A
YER003C	PMI40	YPR108W	RPN7	-0.2291	5.21e-08	P29952	Q06103	P34949	Q15008	MPI	PSMD6
YER003C	PMI40	YPR183W	DPM1	-0.6604	4.34e-68	P29952	P14020	P34949	O60762	MPI	DPM1
YER009W	NTF2	YBR247C	ENP1	-0.5127	1.71e-12	P33331	P38333	P61970	Q13895	NUTF2	BYSL
YER009W	NTF2	YDL008W	APC11	-0.2853	8.39e-14	P33331	Q12157	P61970	Q9NYG5	NUTF2	ANAPC11
YER009W	NTF2	YDL147W	RPN5	-0.2919	0.0045	P33331	Q12250	P61970	O00232	NUTF2	PSMD12
YER009W	NTF2	YDL148C	NOP14	-0.3588	1.72e-12	P33331	Q99207	P61970	P78316	NUTF2	NOP14
YER009W	NTF2	YDR212W	TCP1	-0.4066	6.23e-15	P33331	P12612	P61970	P17987	NUTF2	TCP1
YER009W	NTF2	YFR052W	RPN12	-0.3801	1.57e-11	P33331	P32496	P61970	P48556	NUTF2	PSMD8
YER009W	NTF2	YGL092W	NUP145	-0.7285	1.42e-31	P33331	P49687	P61970	P52948	NUTF2	NUP98
YER009W	NTF2	YGR218W	CRM1	-0.5407	2.27e-20	P33331	P30822	P61970	O14980	NUTF2	XPO1
YER009W	NTF2	YJR017C	ESS1	-0.3187	1.54e-05	P33331	P22696	P61970	Q13526	NUTF2	PIN1
YER009W	NTF2	YKL089W	MIF2	-0.2197	0.00111	P33331	P11914	P61970	Q10713	NUTF2	PMPCA
YER009W	NTF2	YLR347C	KAP95	-0.5577	1.34e-18	P33331	Q06142	P61970	Q14974	NUTF2	KPNB1
YER009W	NTF2	YMR235C	RNA1	-0.3794	4.7e-08	P33331	P11745	P61970	P46060	NUTF2	RANGAP1
YER009W	NTF2	YMR235C	RNA1	-0.2489	5.89e-20	P33331	P11745	P61970	P46060	NUTF2	RANGAP1
YER009W	NTF2	YNR003C	RPC34	-0.2447	0.000215	P33331	P32910	P61970	Q9H1D9	NUTF2	POLR3F
YER009W	NTF2	YPL266W	DIM1	-0.2197	7.01e-05	P33331	P41819	P61970	Q9UNQ2	NUTF2	DIMT1
YER009W	NTF2	YPR108W	RPN7	-0.2853	3.54e-07	P33331	Q06103	P61970	Q15008	NUTF2	PSMD6
YER009W	NTF2	YBR247C	ENP1	-0.7415	5.97e-36	P33331	P38333	P61970	Q13895	NUTF2	BYSL
YER009W	NTF2	YDL148C	NOP14	-0.3642	2.25e-121	P33331	Q99207	P61970	P78316	NUTF2	NOP14
YER009W	NTF2	YDR045C	RPC11	-0.2911	2.16e-08	P33331	Q04307	P61970	Q9Y2Y1	NUTF2	POLR3K
YER009W	NTF2	YDR212W	TCP1	-0.2533	1.42e-11	P33331	P12612	P61970	P17987	NUTF2	TCP1
YER009W	NTF2	YDR325W	YCG1	-0.2205	0.00569	P33331	Q06680	P61970	Q9BPX3	NUTF2	NCAPG
YER009W	NTF2	YGL092W	NUP145	-0.7905	3.12e-94	P33331	P49687	P61970	P52948	NUTF2	NUP98
YER009W	NTF2	YGL112C	TAF6	-0.2095	0.0107	P33331	P53040	P61970	P49848	NUTF2	TAF6
YER009W	NTF2	YGR218W	CRM1	-0.5819	5.04e-25	P33331	P30822	P61970	O14980	NUTF2	XPO1
YER009W	NTF2	YHR007C	ERG11	-0.3115	0.000962	P33331	P10614	P61970	Q16850	NUTF2	CYP51A1
YER009W	NTF2	YJR017C	ESS1	-0.2757	2.79e-05	P33331	P22696	P61970	Q13526	NUTF2	PIN1
YER009W	NTF2	YKL024C	URA6	-0.4234	2.64e-09	P33331	P15700	P61970	P30085	NUTF2	CMPK1
YER009W	NTF2	YKL035W	UGP1	-0.2323	0.00344	P33331	P32861	P61970	Q16851	NUTF2	UGP2
YER009W	NTF2	YKL089W	MIF2	-0.2274	0.00262	P33331	P11914	P61970	Q10713	NUTF2	PMPCA
YER009W	NTF2	YLR115W	CFT2	-0.2883	2.62e-08	P33331	Q12102	P61970	Q9P2I0	NUTF2	CPSF2
YER009W	NTF2	YLR347C	KAP95	-0.5411	8.93e-69	P33331	Q06142	P61970	Q14974	NUTF2	KPNB1
YER009W	NTF2	YMR235C	RNA1	-0.4201	0	P33331	P11745	P61970	P46060	NUTF2	RANGAP1
YER009W	NTF2	YMR235C	RNA1	-0.4783	4.87e-13	P33331	P11745	P61970	P46060	NUTF2	RANGAP1
YER009W	NTF2	YNR003C	RPC34	-0.2897	5.25e-56	P33331	P32910	P61970	Q9H1D9	NUTF2	POLR3F
YER009W	NTF2	YPL266W	DIM1	-0.3748	7.84e-19	P33331	P41819	P61970	Q9UNQ2	NUTF2	DIMT1
YER009W	NTF2	YPR086W	SUA7	-0.348	1.03e-06	P33331	P29055	P61970	Q00403	NUTF2	GTF2B
YER012W	PRE1	YBL041W	PRE7	-0.6105	1.02e-12	P22141	P23724	P49721	P20618	PSMB2	PSMB1
YER012W	PRE1	YBL097W	BRN1	-0.2687	3.5e-15	P22141	P38170	P49721	Q15003	PSMB2	NCAPH
YER012W	PRE1	YBR198C	TAF5	-0.2598	0.00017	P22141	P38129	P49721	Q15542	PSMB2	TAF5
YER012W	PRE1	YBR202W	CDC47	-0.246	0.00129	P22141	P38132	P49721	P33993	PSMB2	MCM7
YER012W	PRE1	YDL008W	APC11	-0.4971	6.4e-75	P22141	Q12157	P49721	Q9NYG5	PSMB2	ANAPC11
YER012W	PRE1	YDL097C	RPN6	-0.292	3.17e-06	P22141	Q12377	P49721	O00231	PSMB2	PSMD11
YER012W	PRE1	YDL126C	CDC48	-0.3114	1.78e-05	P22141	P25694	P49721	P55072	PSMB2	VCP
YER012W	PRE1	YDL126C	CDC48	-0.6307	2.02e-24	P22141	P25694	P49721	P55072	PSMB2	VCP
YER012W	PRE1	YDL147W	RPN5	-0.2048	0.000441	P22141	Q12250	P49721	O00232	PSMB2	PSMD12
YER012W	PRE1	YDR060W	MAK21	-0.2098	7.84e-69	P22141	Q12176	P49721	Q03701	PSMB2	CEBPZ
YER012W	PRE1	YDR086C	SSS1	-0.304	9e-10	P22141	P35179	P49721	P60059	PSMB2	SEC61G
YER012W	PRE1	YFR050C	PRE4	-0.5219	7.08e-18	P22141	P30657	P49721	P28070	PSMB2	PSMB4
YER012W	PRE1	YGL011C	SCL1	-0.5462	4.72e-20	P22141	P21243	P49721	P60900	PSMB2	PSMA6
YER012W	PRE1	YHR166C	CDC23	-0.3458	1.08e-07	P22141	P16522	P49721	Q9UJX2	PSMB2	CDC23
YER012W	PRE1	YKL035W	UGP1	-0.2179	9.85e-08	P22141	P32861	P49721	Q16851	PSMB2	UGP2
YER012W	PRE1	YLR347C	KAP95	-0.2505	1.41e-37	P22141	Q06142	P49721	Q14974	PSMB2	KPNB1
YER012W	PRE1	YOR151C	RPB2	-0.2249	0.000164	P22141	P08518	P49721	P30876	PSMB2	POLR2B
YER012W	PRE1	YOR254C	SEC63	-0.2867	2.74e-11	P22141	P14906	P49721	Q9UGP8	PSMB2	SEC63
YER012W	PRE1	YOR335C	ALA1	-0.4543	1.01e-06	P22141	P40825	P49721	P49588	PSMB2	AARS
YER012W	PRE1	YOR362C	PRE10	-0.4129	2.35e-39	P22141	P21242	P49721	P25788	PSMB2	PSMA3
YER012W	PRE1	YPL076W	GPI2	-0.229	2.44e-05	P22141	P46961	P49721	Q92535	PSMB2	PIGC
YER012W	PRE1	YPR178W	PRP4	-0.2324	0.00663	P22141	P20053	P49721	O43172	PSMB2	PRPF4
YER013W	PRP22	YBL074C	AAR2	-0.5802	4.85e-51	P24384	P32357	Q14562	Q9Y312	DHX8	AAR2
YER013W	PRP22	YDR088C	SLU7	-0.7905	5.03e-38	P24384	Q02775	Q14562	O95391	DHX8	SLU7
YER013W	PRP22	YDR088C	SLU7	-0.5802	1.68e-26	P24384	Q02775	Q14562	O95391	DHX8	SLU7
YER013W	PRP22	YDR416W	SYF1	-0.5941	5.23e-18	P24384	Q04048	Q14562	Q9HCS7	DHX8	XAB2
YER013W	PRP22	YGL120C	PRP43	-0.2771	0.000154	P24384	P53131	Q14562	O43143	DHX8	DHX15
YER013W	PRP22	YGR002C	SWC4	-0.3801	4.11e-10	P24384	P53201	Q14562	Q9NPF5	DHX8	DMAP1
YER013W	PRP22	YGR074W	SMD1	-0.3047	1.41e-06	P24384	Q02260	Q14562	P62314	DHX8	SNRPD1
YER013W	PRP22	YGR278W	CWC22	-0.7697	1.87e-22	P24384	P53333	Q14562	Q9HCG8	DHX8	CWC22
YER013W	PRP22	YKR086W	PRP16	-0.23	1.11e-05	P24384	P15938	Q14562	Q92620	DHX8	DHX38
YER013W	PRP22	YLR026C	SED5	-0.2468	9.97e-05	P24384	Q01590	Q14562	Q13190	DHX8	STX5
YER013W	PRP22	YLR117C	CLF1	-0.3279	2.63e-08	P24384	Q12309	Q14562	Q9BZJ0	DHX8	CRNKL1
YER013W	PRP22	YLR268W	SEC22	-0.2081	0.0339	P24384	P22214	Q14562	O75396	DHX8	SEC22B
YER013W	PRP22	YML069W	POB3	-0.2087	0.00362	P24384	Q04636	Q14562	Q08945	DHX8	SSRP1
YER013W	PRP22	YNL006W	LST8	-0.2271	0.0231	P24384	P41318	Q14562	Q9BVC4	DHX8	MLST8
YER013W	PRP22	YNR053C	NOG2	-0.2605	0.00345	P24384	P53742	Q14562	Q13823	DHX8	GNL2
YER013W	PRP22	YPR016C	TIF6	-0.5317	8.68e-34	P24384	Q12522	Q14562	P56537	DHX8	EIF6
YER013W	PRP22	YPR016C	TIF6	-0.3487	2.62e-30	P24384	Q12522	Q14562	P56537	DHX8	EIF6
YER082C	UTP7	YBR055C	PRP6	-0.4258	0	P40055	P19735	O15213	O94906	WDR46	PRPF6
YER082C	UTP7	YBR247C	ENP1	-0.2466	0.00101	P40055	P38333	O15213	Q13895	WDR46	BYSL
YER082C	UTP7	YCL059C	KRR1	-0.2444	7.82e-118	P40055	P25586	O15213	Q13601	WDR46	KRR1
YER082C	UTP7	YDL030W	PRP9	-0.2247	5.13e-15	P40055	P19736	O15213	Q12874	WDR46	SF3A3
YER082C	UTP7	YDL148C	NOP14	-0.284	7.69e-59	P40055	Q99207	O15213	P78316	WDR46	NOP14
YER082C	UTP7	YDL208W	NHP2	-0.2651	5.02e-06	P40055	P32495	O15213	Q9NX24	WDR46	NHP2
YER082C	UTP7	YDR021W	FAL1	-0.3185	7.22e-69	P40055	Q12099	O15213	P38919	WDR46	EIF4A3
YER082C	UTP7	YDR212W	TCP1	-0.2926	3.17e-07	P40055	P12612	O15213	P17987	WDR46	TCP1
YER082C	UTP7	YDR339C	FCF1	-0.3315	4.97e-14	P40055	Q05498	O15213	Q9Y324	WDR46	FCF1
YER082C	UTP7	YDR398W	UTP5	-0.2566	0.000166	P40055	Q04177	O15213	Q15061	WDR46	WDR43
YER082C	UTP7	YGL142C	GPI10	-0.2215	8.71e-07	P40055	P30777	O15213	Q92521	WDR46	PIGB
YER082C	UTP7	YJR064W	CCT5	-0.2339	5.66e-06	P40055	P40413	O15213	P48643	WDR46	CCT5
YER082C	UTP7	YLL011W	SOF1	-0.6164	2.12e-30	P40055	P33750	O15213	Q9NV06	WDR46	DCAF13
YER082C	UTP7	YLL036C	PRP19	-0.25	6.09e-05	P40055	P32523	O15213	Q9UMS4	WDR46	PRPF19
YER082C	UTP7	YLR186W	EMG1	-0.2686	1.08e-05	P40055	Q06287	O15213	Q92979	WDR46	EMG1
YER082C	UTP7	YLR186W	EMG1	-0.2006	0.0014	P40055	Q06287	O15213	Q92979	WDR46	EMG1
YER082C	UTP7	YMR093W	UTP15	-0.2738	1.58e-06	P40055	Q04305	O15213	Q8TED0	WDR46	UTP15
YER082C	UTP7	YMR229C	RRP5	-0.3494	1.42e-12	P40055	Q05022	O15213	Q14690	WDR46	PDCD11
YER082C	UTP7	YMR290C	HAS1	-0.2258	0.00023	P40055	Q03532	O15213	Q9NVP1	WDR46	DDX18
YER082C	UTP7	YNL132W	KRE33	-0.2757	2.3e-30	P40055	P53914	O15213	Q9H0A0	WDR46	NAT10
YER082C	UTP7	YOR103C	OST2	-0.3433	2.73e-10	P40055	P46964	O15213	P61803	WDR46	DAD1
YER082C	UTP7	YOR254C	SEC63	-0.2194	0.00026	P40055	P14906	O15213	Q9UGP8	WDR46	SEC63
YER082C	UTP7	YBR055C	PRP6	-0.2242	0.0489	P40055	P19735	O15213	O94906	WDR46	PRPF6
YER082C	UTP7	YDR339C	FCF1	-0.2368	3.79e-08	P40055	Q05498	O15213	Q9Y324	WDR46	FCF1
YER082C	UTP7	YLL011W	SOF1	-0.2656	3.2e-08	P40055	P33750	O15213	Q9NV06	WDR46	DCAF13
YER082C	UTP7	YMR229C	RRP5	-0.2242	5.11e-10	P40055	Q05022	O15213	Q14690	WDR46	PDCD11
YER093C	TSC11	YDR236C	FMN1	-0.26	1.27e-06	P40061	Q03778	Q6R327	Q969G6	RICTOR	RFK
YER093C	TSC11	YDR437W	GPI19	-0.2756	1.02e-06	P40061	Q04082	Q6R327	P57054	RICTOR	PIGP
YER093C	TSC11	YDR437W	GPI19	-0.2445	0	P40061	Q04082	Q6R327	P57054	RICTOR	PIGP
YER093C	TSC11	YJL091C	GWT1	-0.3538	2.45e-08	P40061	P47026	Q6R327	Q7Z7B1	RICTOR	PIGW
YER093C	TSC11	YLR088W	GAA1	-0.244	1.15e-34	P40061	P39012	Q6R327	O43292	RICTOR	GPAA1
YER093C	TSC11	YMR296C	LCB1	-0.3728	1.87e-16	P40061	P25045	Q6R327	O15269	RICTOR	SPTLC1
YER093C	TSC11	YMR296C	LCB1	-0.4003	1.12e-15	P40061	P25045	Q6R327	O15269	RICTOR	SPTLC1
YER093C	TSC11	YMR296C	LCB1	-0.2384	0.000277	P40061	P25045	Q6R327	O15269	RICTOR	SPTLC1
YER093C	TSC11	YMR296C	LCB1	-0.3298	1.1e-07	P40061	P25045	Q6R327	O15269	RICTOR	SPTLC1
YER093C	TSC11	YNL006W	LST8	-0.4601	4.53e-59	P40061	P41318	Q6R327	Q9BVC4	RICTOR	MLST8
YER093C	TSC11	YNL006W	LST8	-0.3399	1.61e-08	P40061	P41318	Q6R327	Q9BVC4	RICTOR	MLST8
YER093C	TSC11	YPL076W	GPI2	-0.3198	7.12e-65	P40061	P46961	Q6R327	Q92535	RICTOR	PIGC
YER093C	TSC11	YPL076W	GPI2	-0.2729	0	P40061	P46961	Q6R327	Q92535	RICTOR	PIGC
YER093C	TSC11	YBR198C	TAF5	-0.292	0.000391	P40061	P38129	Q6R327	Q15542	RICTOR	TAF5
YER093C	TSC11	YBR202W	CDC47	-0.2771	4.83e-05	P40061	P38132	Q6R327	P33993	RICTOR	MCM7
YER093C	TSC11	YDL030W	PRP9	-0.2517	1.99e-06	P40061	P19736	Q6R327	Q12874	RICTOR	SF3A3
YER093C	TSC11	YDR060W	MAK21	-0.4	8.96e-100	P40061	Q12176	Q6R327	Q03701	RICTOR	CEBPZ
YER093C	TSC11	YDR236C	FMN1	-0.4615	8.07e-19	P40061	Q03778	Q6R327	Q969G6	RICTOR	RFK
YER093C	TSC11	YDR437W	GPI19	-0.3706	7.89e-25	P40061	Q04082	Q6R327	P57054	RICTOR	PIGP
YER093C	TSC11	YJL091C	GWT1	-0.2485	0.00346	P40061	P47026	Q6R327	Q7Z7B1	RICTOR	PIGW
YER093C	TSC11	YMR296C	LCB1	-0.3443	6.48e-07	P40061	P25045	Q6R327	O15269	RICTOR	SPTLC1
YER093C	TSC11	YMR296C	LCB1	-0.3945	6.02e-15	P40061	P25045	Q6R327	O15269	RICTOR	SPTLC1
YER093C	TSC11	YMR296C	LCB1	-0.2963	0.000894	P40061	P25045	Q6R327	O15269	RICTOR	SPTLC1
YER093C	TSC11	YNL006W	LST8	-0.2962	7.74e-46	P40061	P41318	Q6R327	Q9BVC4	RICTOR	MLST8
YER093C	TSC11	YPL076W	GPI2	-0.2605	1.63e-10	P40061	P46961	Q6R327	Q92535	RICTOR	PIGC
YER093C	TSC11	YBR202W	CDC47	-0.2253	0.00153	P40061	P38132	Q6R327	P33993	RICTOR	MCM7
YER093C	TSC11	YDR212W	TCP1	-0.2384	6.5e-05	P40061	P12612	Q6R327	P17987	RICTOR	TCP1
YER093C	TSC11	YDR236C	FMN1	-0.3315	8.76e-20	P40061	Q03778	Q6R327	Q969G6	RICTOR	RFK
YER093C	TSC11	YDR437W	GPI19	-0.3101	8.75e-05	P40061	Q04082	Q6R327	P57054	RICTOR	PIGP
YER093C	TSC11	YDR437W	GPI19	-0.2048	0.00453	P40061	Q04082	Q6R327	P57054	RICTOR	PIGP
YER093C	TSC11	YHR024C	MAS2	-0.2053	0.000529	P40061	P11914	Q6R327	Q10713	RICTOR	PMPCA
YER093C	TSC11	YJL091C	GWT1	-0.2991	0.000111	P40061	P47026	Q6R327	Q7Z7B1	RICTOR	PIGW
YER093C	TSC11	YLR086W	SMC4	-0.2448	5.7e-05	P40061	Q12267	Q6R327	Q9NTJ3	RICTOR	SMC4
YER093C	TSC11	YLR088W	GAA1	-0.2258	0.0147	P40061	P39012	Q6R327	O43292	RICTOR	GPAA1
YER093C	TSC11	YLR316C	TAD3	-0.2503	0	P40061	Q9URQ3	Q6R327	Q96EY9	RICTOR	ADAT3
YER093C	TSC11	YMR296C	LCB1	-0.3543	5e-06	P40061	P25045	Q6R327	O15269	RICTOR	SPTLC1
YER093C	TSC11	YMR296C	LCB1	-0.508	0	P40061	P25045	Q6R327	O15269	RICTOR	SPTLC1
YER093C	TSC11	YMR296C	LCB1	-0.2812	4.32e-05	P40061	P25045	Q6R327	O15269	RICTOR	SPTLC1
YER093C	TSC11	YMR296C	LCB1	-0.3451	4.25e-09	P40061	P25045	Q6R327	O15269	RICTOR	SPTLC1
YER093C	TSC11	YOR122C	PFY1	-0.2194	0.00125	P40061	P07274	Q6R327	Q8NHR9	RICTOR	PFN4
YER093C	TSC11	YOR254C	SEC63	-0.2604	0.000241	P40061	P14906	Q6R327	Q9UGP8	RICTOR	SEC63
YER093C	TSC11	YPL028W	ERG10	-0.2063	0.00109	P40061	P41338	Q6R327	P24752	RICTOR	ACAT1
YER093C	TSC11	YPL076W	GPI2	-0.2697	1.17e-16	P40061	P46961	Q6R327	Q92535	RICTOR	PIGC
YER094C	PUP3	YBL041W	PRE7	-0.5219	6.11e-77	P25451	P23724	P49720	P20618	PSMB3	PSMB1
YER094C	PUP3	YDL008W	APC11	-0.3456	0	P25451	Q12157	P49720	Q9NYG5	PSMB3	ANAPC11
YER094C	PUP3	YDL097C	RPN6	-0.2603	1.44e-07	P25451	Q12377	P49720	O00231	PSMB3	PSMD11
YER094C	PUP3	YDL102W	CDC2	-0.2689	2.42e-34	P25451	P15436	P49720	P28340	PSMB3	POLD1
YER094C	PUP3	YDL102W	CDC2	-0.2514	3.7e-07	P25451	P15436	P49720	P28340	PSMB3	POLD1
YER094C	PUP3	YDL126C	CDC48	-0.2325	0.00028	P25451	P25694	P49720	P55072	PSMB3	VCP
YER094C	PUP3	YDL126C	CDC48	-0.5053	2.21e-42	P25451	P25694	P49720	P55072	PSMB3	VCP
YER094C	PUP3	YDL147W	RPN5	-0.3454	0	P25451	Q12250	P49720	O00232	PSMB3	PSMD12
YER094C	PUP3	YDL208W	NHP2	-0.4899	0	P25451	P32495	P49720	Q9NX24	PSMB3	NHP2
YER094C	PUP3	YDR060W	MAK21	-0.3304	1.29e-08	P25451	Q12176	P49720	Q03701	PSMB3	CEBPZ
YER094C	PUP3	YDR086C	SSS1	-0.3411	3.95e-10	P25451	P35179	P49720	P60059	PSMB3	SEC61G
YER094C	PUP3	YDR236C	FMN1	-0.316	3.26e-10	P25451	Q03778	P49720	Q969G6	PSMB3	RFK
YER094C	PUP3	YFR004W	RPN11	-0.322	0	P25451	P43588	P49720	O00487	PSMB3	PSMD14
YER094C	PUP3	YFR004W	RPN11	-0.3199	8.66e-13	P25451	P43588	P49720	O00487	PSMB3	PSMD14
YER094C	PUP3	YFR050C	PRE4	-0.3424	9.05e-15	P25451	P30657	P49720	P28070	PSMB3	PSMB4
YER094C	PUP3	YFR052W	RPN12	-0.2686	3.16e-08	P25451	P32496	P49720	P48556	PSMB3	PSMD8
YER094C	PUP3	YGL011C	SCL1	-0.4744	6.68e-53	P25451	P21243	P49720	P60900	PSMB3	PSMA6
YER094C	PUP3	YGL048C	RPT6	-0.368	8.8e-15	P25451	Q01939	P49720	P62195	PSMB3	PSMC5
YER094C	PUP3	YGR264C	MES1	-0.3671	2.55e-67	P25451	P00958	P49720	P56192	PSMB3	MARS
YER094C	PUP3	YHR166C	CDC23	-0.2817	5.23e-10	P25451	P16522	P49720	Q9UJX2	PSMB3	CDC23
YER094C	PUP3	YJL194W	CDC6	-0.2194	7.97e-07	P25451	P09119	P49720	Q99741	PSMB3	CDC6
YER094C	PUP3	YLR100W	ERG27	-0.2424	2.86e-06	P25451	Q12452	P49720	P56937	PSMB3	HSD17B7
YER094C	PUP3	YOR151C	RPB2	-0.2358	1.88e-13	P25451	P08518	P49720	P30876	PSMB3	POLR2B
YER094C	PUP3	YOR254C	SEC63	-0.3442	0	P25451	P14906	P49720	Q9UGP8	PSMB3	SEC63
YER094C	PUP3	YOR259C	RPT4	-0.2888	3.89e-10	P25451	P53549	P49720	P62333	PSMB3	PSMC6
YER094C	PUP3	YOR362C	PRE10	-0.3345	0	P25451	P21242	P49720	P25788	PSMB3	PSMA3
YER094C	PUP3	YPL076W	GPI2	-0.2637	4.47e-27	P25451	P46961	P49720	Q92535	PSMB3	PIGC
YER094C	PUP3	YPL076W	GPI2	-0.2567	1.03e-15	P25451	P46961	P49720	Q92535	PSMB3	PIGC
YER157W	COG3	YDL108W	KIN28	-0.2652	0.00029	P40094	P06242	Q96JB2	P50613	COG3	CDK7
YER157W	COG3	YDL140C	RPO21	-0.2334	0.0033	P40094	P04050	Q96JB2	P24928	COG3	POLR2A
YER157W	COG3	YDL145C	COP1	-0.2898	0.00214	P40094	P53622	Q96JB2	P53621	COG3	COPA
YER157W	COG3	YDR182W	CDC1	-0.2247	0.00588	P40094	P40986	Q96JB2	Q53F39	COG3	MPPE1
YER157W	COG3	YDR212W	TCP1	-0.303	0.000515	P40094	P12612	Q96JB2	P17987	COG3	TCP1
YER157W	COG3	YDR238C	SEC26	-0.2771	0.0121	P40094	P41810	Q96JB2	P53618	COG3	COPB1
YER157W	COG3	YDR246W	TRS23	-0.2742	0.000449	P40094	Q03784	Q96JB2	Q9Y296	COG3	TRAPPC4
YER157W	COG3	YDR302W	GPI11	-0.2117	0.0274	P40094	Q06636	Q96JB2	Q07326	COG3	PIGF
YER157W	COG3	YDR434W	GPI17	-0.2066	0.0217	P40094	Q04080	Q96JB2	Q96S52	COG3	PIGS
YER157W	COG3	YDR437W	GPI19	-0.2928	0.00188	P40094	Q04082	Q96JB2	P57054	COG3	PIGP
YER157W	COG3	YFR051C	RET2	-0.2426	0.0199	P40094	P43621	Q96JB2	P48444	COG3	ARCN1
YER157W	COG3	YGL112C	TAF6	-0.2243	0.0246	P40094	P53040	Q96JB2	P49848	COG3	TAF6
YER157W	COG3	YGL142C	GPI10	-0.2116	0.042	P40094	P30777	Q96JB2	Q92521	COG3	PIGB
YER157W	COG3	YHR188C	GPI16	-0.301	0.00191	P40094	P38875	Q96JB2	Q969N2	COG3	PIGT
YER157W	COG3	YKL196C	YKT6	-0.3745	1.59e-05	P40094	P36015	Q96JB2	O15498	COG3	YKT6
YER157W	COG3	YLL031C	GPI13	-0.2291	0.0125	P40094	Q07830	Q96JB2	Q8TEQ8	COG3	PIGO
YER157W	COG3	YLR268W	SEC22	-0.2175	0.00169	P40094	P22214	Q96JB2	O75396	COG3	SEC22B
YER157W	COG3	YLR291C	GCD7	-0.2163	0.034	P40094	P32502	Q96JB2	P49770	COG3	EIF2B2
YER157W	COG3	YLR305C	STT4	-0.2897	0.00481	P40094	P37297	Q96JB2	P42356	COG3	PI4KA
YER157W	COG3	YLR316C	TAD3	-0.2157	0.0322	P40094	Q9URQ3	Q96JB2	Q96EY9	COG3	ADAT3
YER157W	COG3	YLR459W	GAB1	-0.2265	0.02	P40094	P41733	Q96JB2	Q9H490	COG3	PIGU
YER157W	COG3	YML077W	BET5	-0.2847	0.00124	P40094	Q03630	Q96JB2	Q9Y5R8	COG3	TRAPPC1
YER157W	COG3	YMR197C	VTI1	-0.3514	4.35e-07	P40094	Q04338	Q96JB2	Q96AJ9	COG3	VTI1A
YER157W	COG3	YMR197C	VTI1	-0.368	1.85e-05	P40094	Q04338	Q96JB2	Q96AJ9	COG3	VTI1A
YER157W	COG3	YMR235C	RNA1	-0.2867	0.00698	P40094	P11745	Q96JB2	P46060	COG3	RANGAP1
YER157W	COG3	YPL076W	GPI2	-0.2682	0.00469	P40094	P46961	Q96JB2	Q92535	COG3	PIGC
YER157W	COG3	YPL076W	GPI2	-0.229	0.000969	P40094	P46961	Q96JB2	Q92535	COG3	PIGC
YER157W	COG3	YPR176C	BET2	-0.2749	0.000684	P40094	P20133	Q96JB2	P53611	COG3	RABGGTB
YER157W	COG3	YBR004C	GPI18	-0.2155	0.0043	P40094	P38211	Q96JB2	Q9NUD9	COG3	PIGV
YER157W	COG3	YBR080C	SEC18	-0.2448	0.00254	P40094	P18759	Q96JB2	P46459	COG3	NSF
YER157W	COG3	YCL059C	KRR1	-0.2087	0.000336	P40094	P25586	Q96JB2	Q13601	COG3	KRR1
YER157W	COG3	YDL145C	COP1	-0.4258	7.26e-48	P40094	P53622	Q96JB2	P53621	COG3	COPA
YER157W	COG3	YDR434W	GPI17	-0.3169	0.000437	P40094	Q04080	Q96JB2	Q96S52	COG3	PIGS
YER157W	COG3	YFR051C	RET2	-0.321	0.000162	P40094	P43621	Q96JB2	P48444	COG3	ARCN1
YER157W	COG3	YGR002C	SWC4	-0.3434	4.87e-09	P40094	P53201	Q96JB2	Q9NPF5	COG3	DMAP1
YER157W	COG3	YJL034W	KAR2	-0.2977	1.01e-06	P40094	P16474	Q96JB2	P11021	COG3	HSPA5
YER157W	COG3	YLR088W	GAA1	-0.3443	1.71e-87	P40094	P39012	Q96JB2	O43292	COG3	GPAA1
YER157W	COG3	YLR115W	CFT2	-0.2957	5.13e-12	P40094	Q12102	Q96JB2	Q9P2I0	COG3	CPSF2
YER157W	COG3	YLR268W	SEC22	-0.2487	5.52e-54	P40094	P22214	Q96JB2	O75396	COG3	SEC22B
YER157W	COG3	YLR459W	GAB1	-0.365	6.81e-08	P40094	P41733	Q96JB2	Q9H490	COG3	PIGU
YER157W	COG3	YMR197C	VTI1	-0.3731	2.17e-16	P40094	Q04338	Q96JB2	Q96AJ9	COG3	VTI1A
YER157W	COG3	YNR043W	MVD1	-0.2563	9.58e-12	P40094	P32377	Q96JB2	P53602	COG3	MVD
YER157W	COG3	YOR149C	SMP3	-0.2195	0.0113	P40094	Q04174	Q96JB2	Q86VD9	COG3	PIGZ
YER157W	COG3	YOR244W	ESA1	-0.216	0.00425	P40094	Q08649	Q96JB2	Q92993	COG3	KAT5
YER157W	COG3	YPL076W	GPI2	-0.2425	0.00262	P40094	P46961	Q96JB2	Q92535	COG3	PIGC
YER157W	COG3	YPR176C	BET2	-0.3406	1.44e-14	P40094	P20133	Q96JB2	P53611	COG3	RABGGTB
YER172C	BRR2	YBR060C	ORC2	-0.212	0.0237	P32639	P32833	O75643	Q13416	SNRNP200	ORC2
YER172C	BRR2	YFL017C	GNA1	-0.4787	0	P32639	P43577	O75643	Q96EK6	SNRNP200	GNPNAT1
YER172C	BRR2	YGL092W	NUP145	-0.2358	0.00483	P32639	P49687	O75643	P52948	SNRNP200	NUP98
YER172C	BRR2	YHR166C	CDC23	-0.2835	2.52e-05	P32639	P16522	O75643	Q9UJX2	SNRNP200	CDC23
YER172C	BRR2	YOL069W	NUF2	-0.2033	0.0113	P32639	P33895	O75643	Q9BZD4	SNRNP200	NUF2
YER172C	BRR2	YOL094C	RFC4	-0.3279	3.68e-21	P32639	P40339	O75643	P35250	SNRNP200	RFC2
YER172C	BRR2	YOR057W	SGT1	-0.2902	0.000276	P32639	Q08446	O75643	Q9Y2Z0	SNRNP200	SUGT1
YER172C	BRR2	YDR398W	UTP5	-0.2079	1.2e-05	P32639	Q04177	O75643	Q15061	SNRNP200	WDR43
YER172C	BRR2	YGL092W	NUP145	-0.2924	0.000628	P32639	P49687	O75643	P52948	SNRNP200	NUP98
YER172C	BRR2	YOR260W	GCD1	-0.2362	0.000264	P32639	P09032	O75643	Q9NR50	SNRNP200	EIF2B3
YER172C	BRR2	YDL097C	RPN6	-0.3399	1.32e-11	P32639	Q12377	O75643	O00231	SNRNP200	PSMD11
YER172C	BRR2	YDL126C	CDC48	-0.4825	0	P32639	P25694	O75643	P55072	SNRNP200	VCP
YER172C	BRR2	YDL126C	CDC48	-0.3111	3.11e-13	P32639	P25694	O75643	P55072	SNRNP200	VCP
YER172C	BRR2	YDL140C	RPO21	-0.2093	0.00109	P32639	P04050	O75643	P24928	SNRNP200	POLR2A
YER172C	BRR2	YDR236C	FMN1	-0.3461	7.51e-16	P32639	Q03778	O75643	Q969G6	SNRNP200	RFK
YER172C	BRR2	YFR004W	RPN11	-0.2926	0.000212	P32639	P43588	O75643	O00487	SNRNP200	PSMD14
YER172C	BRR2	YFR004W	RPN11	-0.3899	4.29e-12	P32639	P43588	O75643	O00487	SNRNP200	PSMD14
YER172C	BRR2	YFR050C	PRE4	-0.3172	2.38e-07	P32639	P30657	O75643	P28070	SNRNP200	PSMB4
YER172C	BRR2	YFR052W	RPN12	-0.2581	1.5e-05	P32639	P32496	O75643	P48556	SNRNP200	PSMD8
YER172C	BRR2	YGL048C	RPT6	-0.3109	5.22e-09	P32639	Q01939	O75643	P62195	SNRNP200	PSMC5
YER172C	BRR2	YGL048C	RPT6	-0.3697	4.07e-19	P32639	Q01939	O75643	P62195	SNRNP200	PSMC5
YER172C	BRR2	YGR074W	SMD1	-0.2222	0	P32639	Q02260	O75643	P62314	SNRNP200	SNRPD1
YER172C	BRR2	YHR027C	RPN1	-0.285	0.00254	P32639	P38764	O75643	Q13200	SNRNP200	PSMD2
YER172C	BRR2	YLR268W	SEC22	-0.2973	1.63e-06	P32639	P22214	O75643	O75396	SNRNP200	SEC22B
YER172C	BRR2	YLR347C	KAP95	-0.5053	2.44e-24	P32639	Q06142	O75643	Q14974	SNRNP200	KPNB1
YER172C	BRR2	YMR296C	LCB1	-0.2133	4.08e-07	P32639	P25045	O75643	O15269	SNRNP200	SPTLC1
YER172C	BRR2	YNR003C	RPC34	-0.2233	1.03e-46	P32639	P32910	O75643	Q9H1D9	SNRNP200	POLR3F
YER172C	BRR2	YOR057W	SGT1	-0.3235	0.000549	P32639	Q08446	O75643	Q9Y2Z0	SNRNP200	SUGT1
YER172C	BRR2	YOR259C	RPT4	-0.3895	3.14e-20	P32639	P53549	O75643	P62333	SNRNP200	PSMC6
YER172C	BRR2	YOR362C	PRE10	-0.2572	2.69e-07	P32639	P21242	O75643	P25788	SNRNP200	PSMA3
YER172C	BRR2	YPR108W	RPN7	-0.2758	0.00078	P32639	Q06103	O75643	Q15008	SNRNP200	PSMD6
YER172C	BRR2	YBR202W	CDC47	-0.2976	4.49e-18	P32639	P38132	O75643	P33993	SNRNP200	MCM7
YER172C	BRR2	YDL097C	RPN6	-0.2959	1.45e-20	P32639	Q12377	O75643	O00231	SNRNP200	PSMD11
YER172C	BRR2	YDL126C	CDC48	-0.2161	1.06e-06	P32639	P25694	O75643	P55072	SNRNP200	VCP
YER172C	BRR2	YDL126C	CDC48	-0.3408	1.39e-14	P32639	P25694	O75643	P55072	SNRNP200	VCP
YER172C	BRR2	YDL126C	CDC48	-0.2887	3.17e-08	P32639	P25694	O75643	P55072	SNRNP200	VCP
YER172C	BRR2	YDR086C	SSS1	-0.2093	5.82e-06	P32639	P35179	O75643	P60059	SNRNP200	SEC61G
YER172C	BRR2	YDR236C	FMN1	-0.3996	4.72e-20	P32639	Q03778	O75643	Q969G6	SNRNP200	RFK
YER172C	BRR2	YFR004W	RPN11	-0.2633	2.12e-14	P32639	P43588	O75643	O00487	SNRNP200	PSMD14
YER172C	BRR2	YFR004W	RPN11	-0.2666	5.45e-33	P32639	P43588	O75643	O00487	SNRNP200	PSMD14
YER172C	BRR2	YFR050C	PRE4	-0.3757	0	P32639	P30657	O75643	P28070	SNRNP200	PSMB4
YER172C	BRR2	YGL048C	RPT6	-0.2465	1.68e-26	P32639	Q01939	O75643	P62195	SNRNP200	PSMC5
YER172C	BRR2	YGL048C	RPT6	-0.2241	1.81e-16	P32639	Q01939	O75643	P62195	SNRNP200	PSMC5
YER172C	BRR2	YGL120C	PRP43	-0.2301	2.5e-07	P32639	P53131	O75643	O43143	SNRNP200	DHX15
YER172C	BRR2	YHR027C	RPN1	-0.3332	5.67e-09	P32639	P38764	O75643	Q13200	SNRNP200	PSMD2
YER172C	BRR2	YLR268W	SEC22	-0.3514	3.02e-12	P32639	P22214	O75643	O75396	SNRNP200	SEC22B
YER172C	BRR2	YLR347C	KAP95	-0.4505	3.43e-16	P32639	Q06142	O75643	Q14974	SNRNP200	KPNB1
YER172C	BRR2	YOR057W	SGT1	-0.2143	0.000908	P32639	Q08446	O75643	Q9Y2Z0	SNRNP200	SUGT1
YER172C	BRR2	YPR108W	RPN7	-0.3278	1.58e-09	P32639	Q06103	O75643	Q15008	SNRNP200	PSMD6
YFL002C	SPB4	YBL041W	PRE7	-0.2358	1.2e-06	P25808	P23724	Q8NHQ9	P20618	DDX55	PSMB1
YFL002C	SPB4	YGR002C	SWC4	-0.4585	8.27e-135	P25808	P53201	Q8NHQ9	Q9NPF5	DDX55	DMAP1
YFL002C	SPB4	YGR245C	SDA1	-0.2828	1.97e-05	P25808	P53313	Q8NHQ9	Q9NVU7	DDX55	SDAD1
YFL002C	SPB4	YLR088W	GAA1	-0.2041	0.00326	P25808	P39012	Q8NHQ9	O43292	DDX55	GPAA1
YFL002C	SPB4	YLR268W	SEC22	-0.2887	0	P25808	P22214	Q8NHQ9	O75396	DDX55	SEC22B
YFL002C	SPB4	YNR038W	DBP6	-0.2884	0.000571	P25808	P53734	Q8NHQ9	Q8N8A6	DDX55	DDX51
YFL002C	SPB4	YOL069W	NUF2	-0.4272	8.06e-10	P25808	P33895	Q8NHQ9	Q9BZD4	DDX55	NUF2
YFL002C	SPB4	YOR244W	ESA1	-0.4098	6.87e-16	P25808	Q08649	Q8NHQ9	Q92993	DDX55	KAT5
YFL002C	SPB4	YPR082C	DIB1	-0.3587	3.17e-143	P25808	Q06819	Q8NHQ9	P83876	DDX55	TXNL4A
YFL002C	SPB4	YBL041W	PRE7	-0.2959	9.66e-05	P25808	P23724	Q8NHQ9	P20618	DDX55	PSMB1
YFL002C	SPB4	YBR154C	RPB5	-0.2169	0.00483	P25808	P20434	Q8NHQ9	P19388	DDX55	POLR2E
YFL002C	SPB4	YCR093W	CDC39	-0.2007	0.0181	P25808	P25655	Q8NHQ9	A5YKK6	DDX55	CNOT1
YFL002C	SPB4	YDL145C	COP1	-0.2374	4.76e-46	P25808	P53622	Q8NHQ9	P53621	DDX55	COPA
YFL002C	SPB4	YDR437W	GPI19	-0.2869	9.41e-05	P25808	Q04082	Q8NHQ9	P57054	DDX55	PIGP
YFL002C	SPB4	YHR166C	CDC23	-0.2045	0.00915	P25808	P16522	Q8NHQ9	Q9UJX2	DDX55	CDC23
YFL002C	SPB4	YJR057W	CDC8	-0.205	8.3e-07	P25808	P00572	Q8NHQ9	P23919	DDX55	DTYMK
YFL002C	SPB4	YJR057W	CDC8	-0.26	9.92e-05	P25808	P00572	Q8NHQ9	P23919	DDX55	DTYMK
YFL002C	SPB4	YKL089W	MIF2	-0.2079	3.34e-05	P25808	P11914	Q8NHQ9	Q10713	DDX55	PMPCA
YFL002C	SPB4	YLL036C	PRP19	-0.2603	0.00068	P25808	P32523	Q8NHQ9	Q9UMS4	DDX55	PRPF19
YFL002C	SPB4	YLR002C	NOC3	-0.4234	7.98e-12	P25808	Q07896	Q8NHQ9	Q8WTT2	DDX55	NOC3L
YFL002C	SPB4	YLR197W	NOP56	-0.2175	0.00836	P25808	Q12460	Q8NHQ9	O00567	DDX55	NOP56
YFL002C	SPB4	YOR272W	YTM1	-0.3298	1.31e-06	P25808	Q12024	Q8NHQ9	Q9GZL7	DDX55	WDR12
YFL002C	SPB4	YPL211W	NIP7	-0.2759	9.84e-06	P25808	Q08962	Q8NHQ9	Q9Y221	DDX55	NIP7
YFL017C	GNA1	YJR057W	CDC8	-0.3016	2.45e-07	P43577	P00572	Q96EK6	P23919	GNPNAT1	DTYMK
YFL017C	GNA1	YLR268W	SEC22	-0.2887	0.0122	P43577	P22214	Q96EK6	O75396	GNPNAT1	SEC22B
YFL017C	GNA1	YLR268W	SEC22	-0.2738	4.53e-06	P43577	P22214	Q96EK6	O75396	GNPNAT1	SEC22B
YFL017C	GNA1	YML069W	POB3	-0.2715	6.02e-07	P43577	Q04636	Q96EK6	Q08945	GNPNAT1	SSRP1
YFL017C	GNA1	YMR281W	GPI12	-0.2926	4.88e-13	P43577	P23797	Q96EK6	Q9Y2B2	GNPNAT1	PIGL
YFL017C	GNA1	YNL006W	LST8	-0.2771	8.33e-22	P43577	P41318	Q96EK6	Q9BVC4	GNPNAT1	MLST8
YFL017C	GNA1	YOR335C	ALA1	-0.2222	5.96e-06	P43577	P40825	Q96EK6	P49588	GNPNAT1	AARS
YFL017C	GNA1	YPL076W	GPI2	-0.2585	7.93e-08	P43577	P46961	Q96EK6	Q92535	GNPNAT1	PIGC
YFL017C	GNA1	YPL076W	GPI2	-0.2239	6.91e-06	P43577	P46961	Q96EK6	Q92535	GNPNAT1	PIGC
YFL022C	FRS2	YKL045W	PRI2	-0.2032	0.00103	P15625	P20457	Q9Y285	P49643	FARSA	PRIM2
YFL022C	FRS2	YLL036C	PRP19	-0.2403	2.18e-06	P15625	P32523	Q9Y285	Q9UMS4	FARSA	PRPF19
YFL022C	FRS2	YLR268W	SEC22	-0.2595	0.0107	P15625	P22214	Q9Y285	O75396	FARSA	SEC22B
YFL022C	FRS2	YML077W	BET5	-0.2215	4.59e-05	P15625	Q03630	Q9Y285	Q9Y5R8	FARSA	TRAPPC1
[truncated: 11,332 more rows]
