# Supplementary material for: Humanized yeast genetic interaction mapping predicts synthetic lethal interactions of FBXW7 in breast cancer
Source: BMC Med Genomics. 2019 Jul 27;12:112. doi: 10.1186/s12920-019-0554-z (PMC6660958; doi:10.1186/s12920-019-0554-z)
Supplement: Supplementary file 4 — Table S3. GO Slim mapping table. Twenty-two GO Slims used for colouring the HYGIN network in Cytoscape, courtesy of the Vizeacoumar research group. The common name for the human protein and its accession number accompany the GO Slim terms that have been curated by the Vizeacoumar research group. *DDR Pathways = “DNA Damage and Repair Pathways” and NA Metabolism = “Nucleic Acid Metabolism”. (XLS 141 kb) [file 12920_2019_554_MOESM4_ESM.xls]

## Sheet: Supplementary Table S3
GO Slim mapping table
Common Name	Human Protein Accession	GO Slim Term
DAD1	P61803	Apoptosis
PDCD6IP	Q8WUM4	Apoptosis
UBE4B	O95155	Apoptosis
AIFM2	Q9BRQ8	Apoptosis
PDCD2	Q16342	Apoptosis
SGPL1	O95470	Apoptosis
CFDP1	Q9UEE9	Apoptosis
AATF	Q9NY61	Apoptosis
KAT5	Q92993	Apoptosis
CDA	P32320	Cell adhesion & communication
SNX8	Q9Y5X2	Cell adhesion & communication
BYSL	Q13895	Cell adhesion & communication
SIGMAR1	Q99720	Cell adhesion & communication
ANAPC11	Q9NYG5	Cell Cycle & Mitosis
NSUN2	Q08J23	Cell Cycle & Mitosis
PELO	Q9BRX2	Cell Cycle & Mitosis
RAE1	P78406	Cell Cycle & Mitosis
SEH1L	Q96EE3	Cell Cycle & Mitosis
CDC123	O75794	Cell Cycle & Mitosis
CDC16	Q13042	Cell Cycle & Mitosis
GINS3	Q9BRX5	Cell Cycle & Mitosis
ORC5	O43913	Cell Cycle & Mitosis
BUB1	O43683	Cell Cycle & Mitosis
CWF19L1	Q69YN2	Cell Cycle & Mitosis
HELLS	Q9NRZ9	Cell Cycle & Mitosis
HLTF	Q14527	Cell Cycle & Mitosis
INO80	Q9ULG1	Cell Cycle & Mitosis
KIF11	P52732	Cell Cycle & Mitosis
KIFC1	Q9BW19	Cell Cycle & Mitosis
MAD2L1	Q13257	Cell Cycle & Mitosis
MAEA	Q7L5Y9	Cell Cycle & Mitosis
METTL14	Q9HCE5	Cell Cycle & Mitosis
NOLC1	Q14978	Cell Cycle & Mitosis
PAFAH1B1	P43034	Cell Cycle & Mitosis
PSMA3	P25788	Cell Cycle & Mitosis
PSMC1	P62191	Cell Cycle & Mitosis
PSMD10	O75832	Cell Cycle & Mitosis
PSMD4	P55036	Cell Cycle & Mitosis
PSMD9	O00233	Cell Cycle & Mitosis
TIMELESS	Q9UNS1	Cell Cycle & Mitosis
TSG101	Q99816	Cell Cycle & Mitosis
ANAPC2	Q9UJX6	Cell Cycle & Mitosis
CDC23	Q9UJX2	Cell Cycle & Mitosis
CDC27	P30260	Cell Cycle & Mitosis
MCM7	P33993	Cell Cycle & Mitosis
NCAPD2	Q15021	Cell Cycle & Mitosis
NCAPG	Q9BPX3	Cell Cycle & Mitosis
NUF2	Q9BZD4	Cell Cycle & Mitosis
PIN1	Q13526	Cell Cycle & Mitosis
PTPA	Q15257	Cell Cycle & Mitosis
RCC1	P18754	Cell Cycle & Mitosis
SMC4	Q9NTJ3	Cell Cycle & Mitosis
UBE2I	P63279	Cell Cycle & Mitosis
SMARCAD1	Q9H4L7	Cell Cycle & Mitosis
ANAPC10	Q9UM13	Cell Cycle & Mitosis
PSMA2	P25787	Cell Cycle & Mitosis
PSMA4	P25789	Cell Cycle & Mitosis
PSMA5	P28066	Cell Cycle & Mitosis
PSMA6	P60900	Cell Cycle & Mitosis
PSMB1	P20618	Cell Cycle & Mitosis
PSMB2	P49721	Cell Cycle & Mitosis
PSMB3	P49720	Cell Cycle & Mitosis
PSMB4	P28070	Cell Cycle & Mitosis
PSMC2	P35998	Cell Cycle & Mitosis
PSMC3	P17980	Cell Cycle & Mitosis
PSMC4	P43686	Cell Cycle & Mitosis
PSMC5	P62195	Cell Cycle & Mitosis
PSMC6	P62333	Cell Cycle & Mitosis
PSMD11	O00231	Cell Cycle & Mitosis
PSMD12	O00232	Cell Cycle & Mitosis
PSMD14	O00487	Cell Cycle & Mitosis
PSMD2	Q13200	Cell Cycle & Mitosis
PSMD6	Q15008	Cell Cycle & Mitosis
PSMD7	P51665	Cell Cycle & Mitosis
PSMD8	P48556	Cell Cycle & Mitosis
NOL10	Q9BSC4	Cell Cycle & Mitosis
CCNC	P24863	Cell Cycle & Mitosis
XPO1	O14980	Cell Cycle & Mitosis
KPNB1	Q14974	Cell Cycle & Mitosis
SUGT1	Q9Y2Z0	Cell Cycle & Mitosis
PPID	Q08752	Chaperone & Protein Folding
VBP1	P61758	Chaperone & Protein Folding
CLPX	O76031	Chaperone & Protein Folding
HSPD1	P10809	Chaperone & Protein Folding
PFDN2	Q9UHV9	Chaperone & Protein Folding
PFDN4	Q9NQP4	Chaperone & Protein Folding
PFDN5	Q99471	Chaperone & Protein Folding
PFDN6	O15212	Chaperone & Protein Folding
CCT2	P78371	Chaperone & Protein Folding
CCT3	P49368	Chaperone & Protein Folding
CCT4	P50991	Chaperone & Protein Folding
CCT5	P48643	Chaperone & Protein Folding
CCT7	Q99832	Chaperone & Protein Folding
CCT8	P50990	Chaperone & Protein Folding
HSPA5	P11021	Chaperone & Protein Folding
HSPE1	P61604	Chaperone & Protein Folding
TCP1	P17987	Chaperone & Protein Folding
SEC63	Q9UGP8	Chaperone & Protein Folding
DNAJC21	Q5F1R6	Chaperone & Protein Folding
DRG1	Q9Y295	Cytoskeleton
CDC42	P60953	Cytoskeleton
NCAPH	Q15003	Cytoskeleton
TBCE	Q15813	Cytoskeleton
ARPC3	O15145	Cytoskeleton
BIN3	Q9NQY0	Cytoskeleton
CAPZB	P47756	Cytoskeleton
DYNC1H1	Q14204	Cytoskeleton
TBCA	O75347	Cytoskeleton
ACTR2	P61160	Cytoskeleton
ARPC2	O15144	Cytoskeleton
PFN4	Q8NHR9	Cytoskeleton
RICTOR	Q6R327	Cytoskeleton
TAF5	Q15542	Cytoskeleton
NUBP1	P53384	DDR pathways & NA metabolism
NUBP2	Q9Y5Y2	DDR pathways & NA metabolism
PIF1	Q9H611	DDR pathways & NA metabolism
SMC6	Q96SB8	DDR pathways & NA metabolism
TOP3A	Q13472	DDR pathways & NA metabolism
MLH3	Q9UHC1	DDR pathways & NA metabolism
RFK	Q969G6	DDR pathways & NA metabolism
BCCIP	Q9P287	DDR pathways & NA metabolism
CDC45	O75419	DDR pathways & NA metabolism
CDC6	Q99741	DDR pathways & NA metabolism
CDC7	O00311	DDR pathways & NA metabolism
CDK7	P50613	DDR pathways & NA metabolism
GINS1	Q14691	DDR pathways & NA metabolism
GINS2	Q9Y248	DDR pathways & NA metabolism
GINS4	Q9BRT9	DDR pathways & NA metabolism
LIG1	P18858	DDR pathways & NA metabolism
MCM2	P49736	DDR pathways & NA metabolism
MCM3	P25205	DDR pathways & NA metabolism
MCM4	P33991	DDR pathways & NA metabolism
MCM5	P33992	DDR pathways & NA metabolism
MCM6	Q14566	DDR pathways & NA metabolism
ORC2	Q13416	DDR pathways & NA metabolism
ORC4	O43929	DDR pathways & NA metabolism
PDXK	O00764	DDR pathways & NA metabolism
POLA1	P09884	DDR pathways & NA metabolism
POLA2	Q14181	DDR pathways & NA metabolism
RFC2	P35250	DDR pathways & NA metabolism
RFC3	P40938	DDR pathways & NA metabolism
RFC4	P35249	DDR pathways & NA metabolism
SMC3	Q9UQE7	DDR pathways & NA metabolism
SMC5	Q8IY18	DDR pathways & NA metabolism
IARS	P41252	DDR pathways & NA metabolism
ATP23	Q9Y6H3	DDR pathways & NA metabolism
APEX2	Q9UBZ4	DDR pathways & NA metabolism
CHAF1B	Q13112	DDR pathways & NA metabolism
CHEK1	O14757	DDR pathways & NA metabolism
DMC1	Q14565	DDR pathways & NA metabolism
DSCC1	Q9BVC3	DDR pathways & NA metabolism
ENDOG	Q14249	DDR pathways & NA metabolism
ERCC4	Q92889	DDR pathways & NA metabolism
GDA	Q9Y2T3	DDR pathways & NA metabolism
GSS	P48637	DDR pathways & NA metabolism
IGHMBP2	P38935	DDR pathways & NA metabolism
KRBA2	Q6ZNG9	DDR pathways & NA metabolism
KTI12	Q96EK9	DDR pathways & NA metabolism
LIG4	P49917	DDR pathways & NA metabolism
MLH1	P40692	DDR pathways & NA metabolism
MSH2	P43246	DDR pathways & NA metabolism
MSH3	P20585	DDR pathways & NA metabolism
MSH4	O15457	DDR pathways & NA metabolism
MSH6	P52701	DDR pathways & NA metabolism
MUS81	Q96NY9	DDR pathways & NA metabolism
NUDT5	Q9UKK9	DDR pathways & NA metabolism
PAICS	P22234	DDR pathways & NA metabolism
PHB	P35232	DDR pathways & NA metabolism
PMS2	P54278	DDR pathways & NA metabolism
POLE3	Q9NRF9	DDR pathways & NA metabolism
RAD18	Q9NS91	DDR pathways & NA metabolism
RAD54L	Q92698	DDR pathways & NA metabolism
REV1	Q9UBZ9	DDR pathways & NA metabolism
REV3L	O60673	DDR pathways & NA metabolism
RNASEH2A	O75792	DDR pathways & NA metabolism
RUVBL1	Q9Y265	DDR pathways & NA metabolism
SPO11	Q9Y5K1	DDR pathways & NA metabolism
SUPT3H	O75486	DDR pathways & NA metabolism
SUPV3L1	Q8IYB8	DDR pathways & NA metabolism
TRIP13	Q15645	DDR pathways & NA metabolism
UNG	P13051	DDR pathways & NA metabolism
UPF1	Q92900	DDR pathways & NA metabolism
WDHD1	O75717	DDR pathways & NA metabolism
XPA	P23025	DDR pathways & NA metabolism
XPC	Q01831	DDR pathways & NA metabolism
XRCC3	O43542	DDR pathways & NA metabolism
ATR	Q13535	DDR pathways & NA metabolism
DNA2	P51530	DDR pathways & NA metabolism
ERCC5	P28715	DDR pathways & NA metabolism
FEN1	P39748	DDR pathways & NA metabolism
NSMCE1	Q8WV22	DDR pathways & NA metabolism
PCNA	P12004	DDR pathways & NA metabolism
POLD1	P28340	DDR pathways & NA metabolism
POLD2	P49005	DDR pathways & NA metabolism
POLE	Q07864	DDR pathways & NA metabolism
RAD50	Q92878	DDR pathways & NA metabolism
RAD51	Q06609	DDR pathways & NA metabolism
SSRP1	Q08945	DDR pathways & NA metabolism
WRN	Q14191	DDR pathways & NA metabolism
WRNIP1	Q96S55	DDR pathways & NA metabolism
MRE11	P49959	DDR pathways & NA metabolism
PNP	P00491	DDR pathways & NA metabolism
UPRT	Q96BW1	DDR pathways & NA metabolism
EEF1AKMT1	Q8WVE0	DDR pathways & NA metabolism
SRP54	P61011	DDR pathways & NA metabolism
IDNK	Q5T6J7	DDR pathways & NA metabolism
NADSYN1	Q6IA69	DDR pathways & NA metabolism
ATAD1	Q8NBU5	DDR pathways & NA metabolism
SHQ1	Q6PI26	DDR pathways & NA metabolism
TYMS	P04818	DDR pathways & NA metabolism
AFG1L	Q8WV93	DDR pathways & NA metabolism
2018-03-06	O60337	DDR pathways & NA metabolism
NARS	O43776	DDR pathways & NA metabolism
RPF1	Q9H9Y2	DDR pathways & NA metabolism
CARS	P49589	DDR pathways & NA metabolism
FARSA	Q9Y285	DDR pathways & NA metabolism
GAR1	Q9NY12	DDR pathways & NA metabolism
GNL2	Q13823	DDR pathways & NA metabolism
GTPBP4	Q9BZE4	DDR pathways & NA metabolism
MDN1	Q9NU22	DDR pathways & NA metabolism
NHP2	Q9NX24	DDR pathways & NA metabolism
NOP2	P46087	DDR pathways & NA metabolism
NOP56	O00567	DDR pathways & NA metabolism
RPF2	Q9H7B2	DDR pathways & NA metabolism
WARS	P23381	DDR pathways & NA metabolism
WDR46	O15213	DDR pathways & NA metabolism
DUS4L	O95620	DDR pathways & NA metabolism
PAN2	Q504Q3	DDR pathways & NA metabolism
DCAF13	Q9NV06	DDR pathways & NA metabolism
NAT10	Q9H0A0	DDR pathways & NA metabolism
SF3B3	Q15393	DDR pathways & NA metabolism
EIF2AK4	Q9P2K8	DDR pathways & NA metabolism
MRGBP	Q9NV56	DDR pathways & NA metabolism
CHTF18	Q8WVB6	DDR pathways & NA metabolism
TADA2A	O75478	DDR pathways & NA metabolism
DMAP1	Q9NPF5	DDR pathways & NA metabolism
GPN2	Q9H9Y4	DDR pathways & NA metabolism
GTF2H3	Q13889	DDR pathways & NA metabolism
MYBBP1A	Q9BQG0	DDR pathways & NA metabolism
PRIM2	P49643	DDR pathways & NA metabolism
RFC1	P35251	DDR pathways & NA metabolism
RRN3	Q9NYV6	DDR pathways & NA metabolism
NSF	P46459	DDR pathways & NA metabolism
ASNA1	O43681	DDR pathways & NA metabolism
PARL	Q9H300	Developmental Process
CSE1L	P55060	Developmental Process
TBCB	Q99426	Developmental Process
HIRA	P54198	Developmental Process
KLHDC4	Q8TBB5	Developmental Process
PES1	O00541	Developmental Process
NCS1	P62166	Developmental Process
NUDT12	Q9BQG2	Enzymatic or Catalytic Activity
SRR	Q9GZT4	Enzymatic or Catalytic Activity
SRD5A3	Q9H8P0	Enzymatic or Catalytic Activity
FNTA	P49354	Enzymatic or Catalytic Activity
PRUNE1	Q86TP1	Enzymatic or Catalytic Activity
SLX1B	Q9BQ83	Enzymatic or Catalytic Activity
ABHD11	Q8NFV4	Enzymatic or Catalytic Activity
ABHD6	Q9BV23	Enzymatic or Catalytic Activity
ADA	P00813	Enzymatic or Catalytic Activity
ALLC	Q8N6M5	Enzymatic or Catalytic Activity
DPP3	Q9NY33	Enzymatic or Catalytic Activity
FBXO9	Q9UK97	Enzymatic or Catalytic Activity
GGPS1	O95749	Enzymatic or Catalytic Activity
HAAO	P46952	Enzymatic or Catalytic Activity
HFM1	A2PYH4	Enzymatic or Catalytic Activity
ITPA	Q9BY32	Enzymatic or Catalytic Activity
LCMT2	O60294	Enzymatic or Catalytic Activity
LTA4H	P09960	Enzymatic or Catalytic Activity
METAP2	P50579	Enzymatic or Catalytic Activity
METTL1	Q9UBP6	Enzymatic or Catalytic Activity
OPLAH	O14841	Enzymatic or Catalytic Activity
OSGEP	Q9NPF4	Enzymatic or Catalytic Activity
PCYT2	Q99447	Enzymatic or Catalytic Activity
PEPD	P12955	Enzymatic or Catalytic Activity
PIGG	Q5H8A4	Enzymatic or Catalytic Activity
PIGT	Q969N2	Enzymatic or Catalytic Activity
PITRM1	Q5JRX3	Enzymatic or Catalytic Activity
PPCS	Q9HAB8	Enzymatic or Catalytic Activity
PPM1G	O15355	Enzymatic or Catalytic Activity
PPME1	Q9Y570	Enzymatic or Catalytic Activity
PRDX6	P30041	Enzymatic or Catalytic Activity
SRM	P19623	Enzymatic or Catalytic Activity
STK16	O75716	Enzymatic or Catalytic Activity
DHRS11	Q6UWP2	Enzymatic or Catalytic Activity
MPPE1	Q53F39	Enzymatic or Catalytic Activity
CMPK1	P30085	Enzymatic or Catalytic Activity
PDSS1	Q5T2R2	Enzymatic or Catalytic Activity
TAPT1	Q6NXT6	Enzymatic or Catalytic Activity
ABHD13	Q7L211	Enzymatic or Catalytic Activity
PIGB	Q92521	Enzymatic or Catalytic Activity
PIGF	Q07326	Enzymatic or Catalytic Activity
PIGK	Q92643	Enzymatic or Catalytic Activity
PIGL	Q9Y2B2	Enzymatic or Catalytic Activity
PIGM	Q9H3S5	Enzymatic or Catalytic Activity
PIGO	Q8TEQ8	Enzymatic or Catalytic Activity
PIGP	P57054	Enzymatic or Catalytic Activity
PIGS	Q96S52	Enzymatic or Catalytic Activity
PIGU	Q9H490	Enzymatic or Catalytic Activity
PIGV	Q9NUD9	Enzymatic or Catalytic Activity
PIGZ	Q86VD9	Enzymatic or Catalytic Activity
PPP1R7	Q15435	Enzymatic or Catalytic Activity
SRP72	O76094	Enzymatic or Catalytic Activity
GUF1	Q8N442	Enzymatic or Catalytic Activity
COX15	Q7KZN9	Enzymatic or Catalytic Activity
DTYMK	P23919	Enzymatic or Catalytic Activity
DCAF7	P61962	Enzymatic or Catalytic Activity
BLMH	Q13867	Enzymatic or Catalytic Activity
ADAT2	Q7Z6V5	Enzymatic or Catalytic Activity
DDX27	Q96GQ7	Enzymatic or Catalytic Activity
POP5	Q969H6	Enzymatic or Catalytic Activity
TPRKB	Q9Y3C4	Enzymatic or Catalytic Activity
EIF2A	Q9BY44	Enzymatic or Catalytic Activity
TYW3	Q6IPR3	Enzymatic or Catalytic Activity
RRP12	Q5JTH9	Enzymatic or Catalytic Activity
METTL18	O95568	Enzymatic or Catalytic Activity
CWC27	Q6UX04	Immune System process
POLR3D	P05423	Immune System process
PRELID1	Q9Y255	Immune System process
NEMF	O60524	Immune System process
DPH2	Q9BQC3	Immune System process
ALG2	Q9H553	Immune System process
CRCP	O75575	Immune System process
POLR3A	O14802	Immune System process
POLR3C	Q9BUI4	Immune System process
POLR3F	Q9H1D9	Immune System process
DNAJC24	Q6P3W2	Immune System process
ATG7	O95352	Intracellular Protein Traffic
CHMP5	Q9NZZ3	Intracellular Protein Traffic
ECM29	Q5VYK3	Intracellular Protein Traffic
PEX14	O75381	Intracellular Protein Traffic
EXOC8	Q8IYI6	Intracellular Protein Traffic
RANBP1	P43487	Intracellular Protein Traffic
SCFD1	Q8WVM8	Intracellular Protein Traffic
TIMM44	O43615	Intracellular Protein Traffic
TMEM115	Q12893	Intracellular Protein Traffic
VPS53	Q5VIR6	Intracellular Protein Traffic
EMC2	Q15006	Intracellular Protein Traffic
EMC3	Q9P0I2	Intracellular Protein Traffic
VCP	P55072	Intracellular Protein Traffic
FDFT1	P37268	Intracellular Protein Traffic
ATG5	Q9H1Y0	Intracellular Protein Traffic
AP3D1	O14617	Intracellular Protein Traffic
ARFGAP1	Q8N6T3	Intracellular Protein Traffic
ATG3	Q9NT62	Intracellular Protein Traffic
CHMP2A	O43633	Intracellular Protein Traffic
CHMP6	Q96FZ7	Intracellular Protein Traffic
CLINT1	Q14677	Intracellular Protein Traffic
COG6	Q9Y2V7	Intracellular Protein Traffic
COPE	O14579	Intracellular Protein Traffic
MAN1B1	Q9UKM7	Intracellular Protein Traffic
PEX10	O60683	Intracellular Protein Traffic
PEX12	O00623	Intracellular Protein Traffic
PEX13	Q92968	Intracellular Protein Traffic
PEX3	P56589	Intracellular Protein Traffic
PEX7	O00628	Intracellular Protein Traffic
RAB7A	P51149	Intracellular Protein Traffic
RER1	O15258	Intracellular Protein Traffic
SACM1L	Q9NTJ5	Intracellular Protein Traffic
SEC22B	O75396	Intracellular Protein Traffic
SIL1	Q9H173	Intracellular Protein Traffic
SURF4	O15260	Intracellular Protein Traffic
TMED10	P49755	Intracellular Protein Traffic
VPS25	Q9BRG1	Intracellular Protein Traffic
VPS29	Q9UBQ0	Intracellular Protein Traffic
VPS35	Q96QK1	Intracellular Protein Traffic
VPS41	P49754	Intracellular Protein Traffic
VPS45	Q9NRW7	Intracellular Protein Traffic
WDR59	Q6PJI9	Intracellular Protein Traffic
ARCN1	P48444	Intracellular Protein Traffic
ARL1	P40616	Intracellular Protein Traffic
COG3	Q96JB2	Intracellular Protein Traffic
COG4	Q9H9E3	Intracellular Protein Traffic
COPA	P53621	Intracellular Protein Traffic
COPB1	P53618	Intracellular Protein Traffic
GOSR1	O95249	Intracellular Protein Traffic
SRPRB	Q9Y5M8	Intracellular Protein Traffic
TRAPPC1	Q9Y5R8	Intracellular Protein Traffic
TRAPPC4	Q9Y296	Intracellular Protein Traffic
USE1	Q9NZ43	Intracellular Protein Traffic
VPS52	Q8N1B4	Intracellular Protein Traffic
VTI1A	Q96AJ9	Intracellular Protein Traffic
YKT6	O15498	Intracellular Protein Traffic
MVK	Q03426	Intracellular Protein Traffic
KDSR	Q06136	Intracellular Protein Traffic
NSDHL	Q15738	Intracellular Protein Traffic
SPTLC1	O15269	Intracellular Protein Traffic
ESD	P10768	Intracellular Protein Traffic
PEX2	P28328	Intracellular Protein Traffic
SRPRA	P08240	Intracellular Protein Traffic
DECR2	Q9NUI1	Intracellular Protein Traffic
PEX6	Q13608	Intracellular Protein Traffic
SPCS3	P61009	Intracellular Protein Traffic
WDR24	Q96S15	Intracellular Protein Traffic
DNM1L	O00429	Intracellular Protein Traffic
ALG12	Q9BV10	Intracellular Protein Traffic
ALG3	Q92685	Intracellular Protein Traffic
ALG5	Q9Y673	Intracellular Protein Traffic
ALG6	Q9Y672	Intracellular Protein Traffic
ALG9	Q9H6U8	Intracellular Protein Traffic
DNPEP	Q9ULA0	Intracellular Protein Traffic
UBE2J2	Q8N2K1	Intracellular Protein Traffic
ZMPSTE24	O75844	Intracellular Protein Traffic
ALG1	Q9BT22	Intracellular Protein Traffic
DDOST	P39656	Intracellular Protein Traffic
DOLK	Q9UPQ8	Intracellular Protein Traffic
RABGGTB	P53611	Intracellular Protein Traffic
UFD1	Q92890	Intracellular Protein Traffic
TMF1	P82094	Intracellular Protein Traffic
SLC33A1	O00400	Intracellular Protein Traffic
SLC35B1	P78383	Intracellular Protein Traffic
SLC39A9	Q9NUM3	Intracellular Protein Traffic
MON2	Q7Z3U7	Intracellular Protein Traffic
PAM16	Q9Y3D7	Intracellular Protein Traffic
RBSN	Q9H1K0	Intracellular Protein Traffic
SCYL2	Q6P3W7	Intracellular Protein Traffic
SEC13	P55735	Intracellular Protein Traffic
SEC61G	P60059	Intracellular Protein Traffic
SLC35B4	Q969S0	Intracellular Protein Traffic
STX5	Q13190	Intracellular Protein Traffic
NFS1	Q9Y697	Ion Regulation
ANKZF1	Q9H8Y5	Ion Regulation
CAPN7	Q9Y6W3	Ion Regulation
SLC39A7	Q92504	Ion Regulation
ZF&1	Q8TCF1	Ion Regulation
SLC8B1	Q6J4K2	Ion Regulation
SLC31A1	O15431	Ion Regulation
AMT	P48728	Metabolism
ASNSD1	Q9NWL6	Metabolism
GNPNAT1	Q96EK6	Metabolism
ERCC3	P19447	Metabolism
GPI	P06744	Metabolism
DUS1L	Q6P1R4	Metabolism
G6PD	P11413	Metabolism
NAA20	P61599	Metabolism
UROD	P06132	Metabolism
ATP13A1	Q9HD20	Metabolism
MPI	P34949	Metabolism
FAXDC2	Q96IV6	Metabolism
MSMO1	Q15800	Metabolism
SC5D	O75845	Metabolism
AANAT	Q16613	Metabolism
ABAT	P80404	Metabolism
ACP1	P24666	Metabolism
ACSF3	Q4G176	Metabolism
AGL	P35573	Metabolism
ALDH4A1	P30038	Metabolism
ALDH5A1	P51649	Metabolism
AMD1	P17707	Metabolism
ATP5F1	P24539	Metabolism
ATP5O	P48047	Metabolism
ATP6V0C	P27449	Metabolism
ATP6V1D	Q9Y5K8	Metabolism
ATPAF2	Q8N5M1	Metabolism
BCKDK	O14874	Metabolism
CAD	P27708	Metabolism
CBS	P35520	Metabolism
CTH	P32929	Metabolism
DHDH	Q9UQ10	Metabolism
FA2H	Q7L5A8	Metabolism
FAAH	O00519	Metabolism
GALT	P07902	Metabolism
GCLC	P48506	Metabolism
HACL1	Q9UJ83	Metabolism
HSD17B4	P51659	Metabolism
ISYNA1	Q9NPH2	Metabolism
MAN2C1	Q9NTJ4	Metabolism
MECR	Q9BV79	Metabolism
MGLL	Q99685	Metabolism
MOCS3	O95396	Metabolism
MOGS	Q13724	Metabolism
MRI1	Q9BV20	Metabolism
MTHFS	P49914	Metabolism
NAPEPLD	Q6IQ20	Metabolism
OLA1	Q9NTK5	Metabolism
PFAS	O15067	Metabolism
PPAT	Q06203	Metabolism
PSAT1	Q9Y617	Metabolism
PSPH	P78330	Metabolism
SPHK2	Q9NRA0	Metabolism
TRUB1	Q8WWH5	Metabolism
URM1	Q9BTM9	Metabolism
WDR45	Q9Y484	Metabolism
LSS	P48449	Metabolism
SMPD2	O60906	Metabolism
TPI1	P60174	Metabolism
UGP2	Q16851	Metabolism
HSD17B7	P56937	Metabolism
NAA35	Q5VZE5	Metabolism
ACAT1	P24752	Metabolism
ATP5B	P06576	Metabolism
ATP5C1	P36542	Metabolism
ATP5H	O75947	Metabolism
DCAKD	Q8WVC6	Metabolism
DPH5	Q9H2P9	Metabolism
DHDDS	Q86SQ9	Metabolism
EIF2B3	Q9NR50	Metabolism
RSL24D1	Q9UHA3	Metabolism
KIAA1456	Q9P272	Metabolism
PIKFYVE	Q9Y2I7	Metabolism
DTD1	Q8TEA8	Metabolism
NAA25	Q14CX7	Metabolism
PCID2	Q5JVF3	Miscellaneous
PGAP3	Q96FM1	Miscellaneous
ROMO1	P60602	Miscellaneous
THNSL2	Q86YJ6	Miscellaneous
WDR1	O75083	Miscellaneous
YOD1	Q5VVQ6	Miscellaneous
ALG14	Q96F25	Miscellaneous
GPAA1	O43292	Miscellaneous
PIGC	Q92535	Miscellaneous
PIGW	Q7Z7B1	Miscellaneous
POMP	Q9Y244	Miscellaneous
WDR6	Q9NNW5	Miscellaneous
IST1	P53990	Miscellaneous
EMC1	Q8N766	Miscellaneous
NPRL2	Q8WTW4	Miscellaneous
ADI1	Q9BV57	Miscellaneous
NOB1	Q9ULX3	Miscellaneous
TIPRL	O75663	Miscellaneous
TXNDC9	O14530	Miscellaneous
UBE2M	P61081	Miscellaneous
MTHFR	P42898	Miscellaneous
FBXW7	Q969H0	Miscellaneous
UBE2K	P61086	Miscellaneous
EIF2B2	P49770	Miscellaneous
TRMT6	Q9UJA5	Miscellaneous
WDR12	Q9GZL7	Miscellaneous
EMG1	Q92979	Miscellaneous
SBDS	Q9Y3A5	Miscellaneous
AAR2	Q9Y312	Miscellaneous
RNF10	Q8N5U6	Miscellaneous
IPO4	Q8TEX9	Miscellaneous
IPO11	Q9UI26	Miscellaneous
C12orf65	Q9H3J6	Mitochondrial Organization
COQ7	Q99807	Mitochondrial Organization
HEMK1	Q9Y5R4	Mitochondrial Organization
SLC25A1	P53007	Mitochondrial Organization
SLC25A10	Q9UBX3	Mitochondrial Organization
TRMU	O75648	Mitochondrial Organization
COQ5	Q5HYK3	Mitochondrial Organization
COQ6	Q9Y2Z9	Mitochondrial Organization
GFM2	Q969S9	Mitochondrial Organization
MRPL15	Q9P015	Mitochondrial Organization
OGG1	O15527	Mitochondrial Organization
RTN4IP1	Q8WWV3	Mitochondrial Organization
FPGS	Q05932	Mitochondrial Organization
GCSH	P23434	Mitochondrial Organization
GLUL	P15104	Mitochondrial Organization
UROS	P10746	Mitochondrial Organization
TIMM22	Q9Y584	Mitochondrial Organization
NIT2	Q9NQR4	Mitochondrial Organization
FAHD1	Q6P587	Mitochondrial Organization
TAMM41	Q96BW9	Mitochondrial Organization
CAT	P04040	Mitochondrial Organization
UQCR10	Q9UDW1	Mitochondrial Organization
AADAT	Q8N5Z0	Mitochondrial Organization
ADHFE1	Q8IWW8	Mitochondrial Organization
AGXT	P21549	Mitochondrial Organization
BCS1L	Q9Y276	Mitochondrial Organization
COQ2	Q96H96	Mitochondrial Organization
COX10	Q12887	Mitochondrial Organization
COX5A	P20674	Mitochondrial Organization
COX5B	P10606	Mitochondrial Organization
CPOX	P36551	Mitochondrial Organization
CPT2	P23786	Mitochondrial Organization
CRLS1	Q9UJA2	Mitochondrial Organization
CYC1	P08574	Mitochondrial Organization
DARS2	Q6PI48	Mitochondrial Organization
DHODH	Q02127	Mitochondrial Organization
DLAT	P10515	Mitochondrial Organization
DLST	P36957	Mitochondrial Organization
ETFA	P13804	Mitochondrial Organization
ETFDH	Q16134	Mitochondrial Organization
FH	P07954	Mitochondrial Organization
FIS1	Q9Y3D6	Mitochondrial Organization
GLDC	P23378	Mitochondrial Organization
GPD2	P43304	Mitochondrial Organization
GSR	P00390	Mitochondrial Organization
HDHD3	Q9BSH5	Mitochondrial Organization
HIBCH	Q6NVY1	Mitochondrial Organization
IDH3A	P50213	Mitochondrial Organization
KMO	O15229	Mitochondrial Organization
LDHD	Q86WU2	Mitochondrial Organization
LETM1	O95202	Mitochondrial Organization
LIAS	O43766	Mitochondrial Organization
MDH2	P40926	Mitochondrial Organization
MPV17	P39210	Mitochondrial Organization
MTO1	Q9Y2Z2	Mitochondrial Organization
NFU1	Q9UMS0	Mitochondrial Organization
OAT	P04181	Mitochondrial Organization
OMA1	Q96E52	Mitochondrial Organization
PDHB	P11177	Mitochondrial Organization
PEMT	Q9UBM1	Mitochondrial Organization
PHB2	Q99623	Mitochondrial Organization
PISD	Q9UG56	Mitochondrial Organization
PRDX5	P30044	Mitochondrial Organization
PTRH2	Q9Y3E5	Mitochondrial Organization
REXO2	Q9Y3B8	Mitochondrial Organization
SDHB	P21912	Mitochondrial Organization
SFXN5	Q8TD22	Mitochondrial Organization
SLC25A19	Q9HC21	Mitochondrial Organization
SLC25A20	O43772	Mitochondrial Organization
SLC25A26	Q70HW3	Mitochondrial Organization
SLC25A3	Q00325	Mitochondrial Organization
SLC25A38	Q96DW6	Mitochondrial Organization
SOD2	P04179	Mitochondrial Organization
SPATA5	Q8NB90	Mitochondrial Organization
SUCLA2	Q9P2R7	Mitochondrial Organization
SUCLG1	P53597	Mitochondrial Organization
SURF1	Q15526	Mitochondrial Organization
TACO1	Q9BSH4	Mitochondrial Organization
TAZ	Q16635	Mitochondrial Organization
TIMM13	Q9Y5L4	Mitochondrial Organization
XPNPEP3	Q9NQH7	Mitochondrial Organization
COQ4	Q9Y3A0	Mitochondrial Organization
COQ9	O75208	Mitochondrial Organization
COX11	Q9Y6N1	Mitochondrial Organization
COX17	Q14061	Mitochondrial Organization
DLD	P09622	Mitochondrial Organization
FDXR	P22570	Mitochondrial Organization
GFM1	Q96RP9	Mitochondrial Organization
HCCS	P53701	Mitochondrial Organization
HDHD5	Q9BXW7	Mitochondrial Organization
OXA1L	Q15070	Mitochondrial Organization
PMPCA	Q10713	Mitochondrial Organization
UQCRB	P14927	Mitochondrial Organization
IARS2	Q9NSE4	Mitochondrial Organization
MTIF2	P46199	Mitochondrial Organization
PARS2	Q7L3T8	Mitochondrial Organization
VARS	P26640	Mitochondrial Organization
SLC25A16	P16260	Mitochondrial Organization
ALG8	Q9BVK2	Protein Modification
ATE1	O95260	Protein Modification
CARNMT1	Q8N4J0	Protein Modification
DOHH	Q9BU89	Protein Modification
LIPT2	A6NK58	Protein Modification
LTN1	O94822	Protein Modification
NAA50	Q9GZZ1	Protein Modification
UBXN7	O94888	Protein Modification
ALG11	Q2TAA5	Protein Modification
DPM1	O60762	Protein Modification
USP10	Q14694	Protein Modification
USP7	Q93009	Protein Modification
GUK1	Q16774	Protein Modification
XYLB	O75191	Protein Modification
DUSP12	Q9UNI6	Protein Modification
TPK1	Q9H3S4	Protein Modification
MVD	P53602	Protein Modification
ADK	P55263	Protein Modification
ADCK2	Q7Z695	Protein Modification
FGGY	Q96C11	Protein Modification
HUWE1	Q7Z6Z7	Protein Modification
LCMT1	Q9UIC8	Protein Modification
LIPT1	Q9Y234	Protein Modification
MSRA	Q9UJ68	Protein Modification
PPP5C	P53041	Protein Modification
PPTC7	Q8NI37	Protein Modification
RBKS	Q9H477	Protein Modification
RCE1	Q9Y256	Protein Modification
TRIP12	Q14669	Protein Modification
UBA3	Q8TBC4	Protein Modification
UBC	P0CG48	Protein Modification
UBE2H	P62256	Protein Modification
UCKL1	Q9NWZ5	Protein Modification
USP14	P54578	Protein Modification
SAE1	Q9UBE0	Protein Modification
UBA1	P22314	Protein Modification
RIOK1	Q9BRS2	Protein Modification
RIOK2	Q9BVS4	Protein Modification
CTDP1	Q9Y5B0	Protein Modification
ELP1	O95163	Protein Modification
SCYL1	Q96KG9	Protein Modification
NOP58	Q9Y2X3	Ribosomal Biogenesis & Translation
DDX10	Q13206	Ribosomal Biogenesis & Translation
GATB	O75879	Ribosomal Biogenesis & Translation
GNL1	P36915	Ribosomal Biogenesis & Translation
MTG1	Q9BT17	Ribosomal Biogenesis & Translation
NARS2	Q96I59	Ribosomal Biogenesis & Translation
NOP14	P78316	Ribosomal Biogenesis & Translation
NOP9	Q86U38	Ribosomal Biogenesis & Translation
SURF6	O75683	Ribosomal Biogenesis & Translation
TRMT61A	Q96FX7	Ribosomal Biogenesis & Translation
TSR1	Q2NL82	Ribosomal Biogenesis & Translation
UTP23	Q9BRU9	Ribosomal Biogenesis & Translation
WDR43	Q15061	Ribosomal Biogenesis & Translation
EFL1	Q7Z2Z2	Ribosomal Biogenesis & Translation
LSM7	Q9UK45	Ribosomal Biogenesis & Translation
TP53RK	Q96S44	Ribosomal Biogenesis & Translation
TRNAU1AP	Q9NX07	Ribosomal Biogenesis & Translation
TSR3	Q9UJK0	Ribosomal Biogenesis & Translation
GRWD1	Q9BQ67	Ribosomal Biogenesis & Translation
RPS3	P23396	Ribosomal Biogenesis & Translation
RBM19	Q9Y4C8	Ribosomal Biogenesis & Translation
SRP68	Q9UHB9	Ribosomal Biogenesis & Translation
TIMM50	Q3ZCQ8	Ribosomal Biogenesis & Translation
OXSM	Q9NWU1	Ribosomal Biogenesis & Translation
PUM3	Q15397	Ribosomal Biogenesis & Translation
MRPL11	Q9Y3B7	Ribosomal Biogenesis & Translation
MRPL17	Q9NRX2	Ribosomal Biogenesis & Translation
MRPL23	Q16540	Ribosomal Biogenesis & Translation
MRPL3	P09001	Ribosomal Biogenesis & Translation
MRPL32	Q9BYC8	Ribosomal Biogenesis & Translation
MRPL43	Q8N983	Ribosomal Biogenesis & Translation
MRPL46	Q9H2W6	Ribosomal Biogenesis & Translation
MRPS12	O15235	Ribosomal Biogenesis & Translation
MRPS16	Q9Y3D3	Ribosomal Biogenesis & Translation
RPN1	P04843	Ribosomal Biogenesis & Translation
BMS1	Q14692	Ribosomal Biogenesis & Translation
UPF2	Q9HAU5	Ribosomal Biogenesis & Translation
AARSD1	Q9BTE6	Ribosomal Biogenesis & Translation
ABTB1	Q969K4	Ribosomal Biogenesis & Translation
DBR1	Q9UK59	Ribosomal Biogenesis & Translation
DDX31	Q9H8H2	Ribosomal Biogenesis & Translation
DDX56	Q9NY93	Ribosomal Biogenesis & Translation
DENR	O43583	Ribosomal Biogenesis & Translation
DIS3	Q9Y2L1	Ribosomal Biogenesis & Translation
EIF2B1	Q14232	Ribosomal Biogenesis & Translation
EIF2B4	Q9UI10	Ribosomal Biogenesis & Translation
EIF3A	Q14152	Ribosomal Biogenesis & Translation
EIF4A3	P38919	Ribosomal Biogenesis & Translation
LARP6	Q9BRS8	Ribosomal Biogenesis & Translation
LSM1	O15116	Ribosomal Biogenesis & Translation
LSM6	P62312	Ribosomal Biogenesis & Translation
MRPL2	Q5T653	Ribosomal Biogenesis & Translation
MRTO4	Q9UKD2	Ribosomal Biogenesis & Translation
PUS1	Q9Y606	Ribosomal Biogenesis & Translation
PUS3	Q9BZE2	Ribosomal Biogenesis & Translation
PUS7	Q96PZ0	Ribosomal Biogenesis & Translation
RBM34	P42696	Ribosomal Biogenesis & Translation
RPL38	P63173	Ribosomal Biogenesis & Translation
RPL5	P46777	Ribosomal Biogenesis & Translation
SKIV2L	Q15477	Ribosomal Biogenesis & Translation
WDR4	P57081	Ribosomal Biogenesis & Translation
BRIX1	Q8TDN6	Ribosomal Biogenesis & Translation
DDX24	Q9GZR7	Ribosomal Biogenesis & Translation
DDX51	Q8N8A6	Ribosomal Biogenesis & Translation
DDX55	Q8NHQ9	Ribosomal Biogenesis & Translation
DKC1	O60832	Ribosomal Biogenesis & Translation
EIF2S1	P05198	Ribosomal Biogenesis & Translation
EIF2S2	P20042	Ribosomal Biogenesis & Translation
EIF3B	P55884	Ribosomal Biogenesis & Translation
EIF6	P56537	Ribosomal Biogenesis & Translation
ETF1	P62495	Ribosomal Biogenesis & Translation
FARSB	Q9NSD9	Ribosomal Biogenesis & Translation
KRR1	Q13601	Ribosomal Biogenesis & Translation
LARS	Q9P2J5	Ribosomal Biogenesis & Translation
MTG2	Q9H4K7	Ribosomal Biogenesis & Translation
NAF1	Q96HR8	Ribosomal Biogenesis & Translation
NIP7	Q9Y221	Ribosomal Biogenesis & Translation
PNO1	Q9NRX1	Ribosomal Biogenesis & Translation
QARS	P47897	Ribosomal Biogenesis & Translation
RPS13	P62277	Ribosomal Biogenesis & Translation
RPS15	P62841	Ribosomal Biogenesis & Translation
RPS20	P60866	Ribosomal Biogenesis & Translation
EIF2D	P41214	Ribosomal Biogenesis & Translation
DIMT1	Q9UNQ2	Ribosomal Biogenesis & Translation
AARS	P49588	Ribosomal Biogenesis & Translation
CPSF2	Q9P2I0	Ribosomal Biogenesis & Translation
CRNKL1	Q9BZJ0	Ribosomal Biogenesis & Translation
CWC22	Q9HCG8	Ribosomal Biogenesis & Translation
DHX15	O43143	Ribosomal Biogenesis & Translation
DHX8	Q14562	Ribosomal Biogenesis & Translation
EXOSC2	Q13868	Ribosomal Biogenesis & Translation
EXOSC4	Q9NPD3	Ribosomal Biogenesis & Translation
EXOSC9	Q06265	Ribosomal Biogenesis & Translation
MRM1	Q6IN84	Ribosomal Biogenesis & Translation
RBM28	Q9NW13	Ribosomal Biogenesis & Translation
RNMT	O43148	Ribosomal Biogenesis & Translation
RPL27A	P46776	Ribosomal Biogenesis & Translation
SF3A3	Q12874	Ribosomal Biogenesis & Translation
SKIV2L2	P42285	Ribosomal Biogenesis & Translation
SLU7	O95391	Ribosomal Biogenesis & Translation
SNRPD1	P62314	Ribosomal Biogenesis & Translation
SNU13	P55769	Ribosomal Biogenesis & Translation
GCN1	Q92616	Ribosomal Biogenesis & Translation
ABT1	Q9ULW3	Ribosomal Biogenesis & Translation
CDK9	P50750	Ribosomal Biogenesis & Translation
GTF2E2	P29084	Ribosomal Biogenesis & Translation
GTF3C3	Q9Y5Q9	Ribosomal Biogenesis & Translation
SF1	Q15637	Ribosomal Biogenesis & Translation
CTU2	Q2VPK5	RNA Processing
TRMT1	Q9NXH9	RNA Processing
TRMT10A	Q8TBZ6	RNA Processing
TRMT11	Q7Z4G4	RNA Processing
FCF1	Q9Y324	RNA Processing
LSM8	O95777	RNA Processing
MRM2	Q9UI43	RNA Processing
PDCD11	Q14690	RNA Processing
PWP2	Q15269	RNA Processing
RRP9	O43818	RNA Processing
ZPR1	O75312	RNA Processing
PRPF19	Q9UMS4	RNA Processing
UTP3	Q9NQZ2	RNA Processing
ADAT3	Q96EY9	RNA Processing
DDX18	Q9NVP1	RNA Processing
DDX23	Q9BUQ8	RNA Processing
DDX46	Q7L014	RNA Processing
DDX54	Q8TDD1	RNA Processing
MARS	P56192	RNA Processing
RPP30	P78346	RNA Processing
TRIT1	Q9H3H1	RNA Processing
WDR36	Q8NI36	RNA Processing
YARS	P54577	RNA Processing
YARS2	Q9Y2Z4	RNA Processing
DUS3L	Q96G46	RNA Processing
DUS2	Q9NX74	RNA Processing
CDC40	O60508	RNA Processing
CTU1	Q7Z7A3	RNA Processing
EXOSC10	Q01780	RNA Processing
KARS	Q15046	RNA Processing
PRPF8	Q6P2Q9	RNA Processing
SART1	O43290	RNA Processing
SNRNP200	O75643	RNA Processing
TFIP11	Q9UBB9	RNA Processing
THG1L	Q9NWX6	RNA Processing
TXNL4A	P83876	RNA Processing
ALYREF	Q86V81	RNA Processing
CPSF1	Q10570	RNA Processing
DHX38	Q92620	RNA Processing
LSM2	Q9Y333	RNA Processing
PRPF3	O43395	RNA Processing
PRPF31	Q8WWY3	RNA Processing
PRPF39	Q86UA1	RNA Processing
PRPF4	O43172	RNA Processing
PRPF6	O94906	RNA Processing
SNRPD2	P62316	RNA Processing
SNRPF	P62306	RNA Processing
SSU72	Q9NP77	RNA Processing
UTP18	Q9Y5J1	RNA Processing
PHF5A	Q7RTV0	RNA Processing
SNW1	Q13573	RNA Processing
UTP15	Q8TED0	RNA Processing
NUS1	Q96E22	Signal transduction
TNPO3	Q9Y5L0	Signal transduction
PI4KA	P42356	Signal transduction
PI4KB	Q9UBF8	Signal transduction
RANGAP1	P46060	Signal transduction
RPTOR	Q8N122	Signal transduction
PAK1IP1	Q9NWT1	Signal transduction
PAN3	Q58A45	Signal transduction
PLRG1	O43660	Signal transduction
TBL3	Q12788	Signal transduction
CWH43	Q9H720	Signal transduction
DRG2	P55039	Signal transduction
PLAA	Q9Y263	Signal transduction
PRKCSH	P14314	Signal transduction
RGN	Q15493	Signal transduction
SPHK1	Q9NYA1	Signal transduction
VAC14	Q08AM6	Signal transduction
XPR1	Q9UBH6	Signal transduction
DEPDC5	O75140	Signal transduction
RNF14	Q9UBS8	Signal transduction
TRRAP	Q9Y4A5	Signal transduction
HIKESHI	Q53FT3	Stress Response
STIP1	P31948	Stress Response
TTI1	O43156	Stress Response
IGBP1	P78318	Stress Response
UBE2G2	P60604	Stress Response
NPLOC4	Q8TAT6	Stress Response
SRXN1	Q9BYN0	Stress Response
RBBP5	Q15291	Transcription & Chromatin-related
DNAJC2	Q99543	Transcription & Chromatin-related
ELOF1	P60002	Transcription & Chromatin-related
RRP8	O43159	Transcription & Chromatin-related
GTF2H4	Q92759	Transcription & Chromatin-related
MED10	Q9BTT4	Transcription & Chromatin-related
MED6	P38782	Transcription & Chromatin-related
ZNF593	O00488	Transcription & Chromatin-related
MAF1	Q9H063	Transcription & Chromatin-related
ASCC3	Q8N3C0	Transcription & Chromatin-related
RUVBL2	Q9Y230	Transcription & Chromatin-related
MMS19	Q96T76	Transcription & Chromatin-related
SUPT16H	Q9Y5B9	Transcription & Chromatin-related
XAB2	Q9HCS7	Transcription & Chromatin-related
POLH	Q9Y253	Transcription & Chromatin-related
CLUH	O75153	Transcription & Chromatin-related
DHPS	P49366	Transcription & Chromatin-related
EIF3C	Q99613	Transcription & Chromatin-related
EIF3I	Q13347	Transcription & Chromatin-related
QRSL1	Q9H0R6	Transcription & Chromatin-related
CNOT1	A5YKK6	Transcription & Chromatin-related
CNOT9	Q92600	Transcription & Chromatin-related
ELOC	Q15369	Transcription & Chromatin-related
BUD31	P41223	Transcription & Chromatin-related
DPH1	Q9BZG8	Transcription & Chromatin-related
ELP2	Q6IA86	Transcription & Chromatin-related
ELP3	Q9H9T3	Transcription & Chromatin-related
ELP4	Q96EB1	Transcription & Chromatin-related
ING3	Q9NXR8	Transcription & Chromatin-related
LEO1	Q8WVC0	Transcription & Chromatin-related
NFX1	Q12986	Transcription & Chromatin-related
NIF3L1	Q9GZT8	Transcription & Chromatin-related
RTF1	Q92541	Transcription & Chromatin-related
SETD6	Q8TBK2	Transcription & Chromatin-related
VPS72	Q15906	Transcription & Chromatin-related
YEATS4	O95619	Transcription & Chromatin-related
ZMAT2	Q96NC0	Transcription & Chromatin-related
CEBPZ	Q03701	Transcription & Chromatin-related
DR1	Q01658	Transcription & Chromatin-related
ESF1	Q9H501	Transcription & Chromatin-related
GTF2B	Q00403	Transcription & Chromatin-related
GTF2E1	P29083	Transcription & Chromatin-related
GTF2H1	P32780	Transcription & Chromatin-related
MED7	O43513	Transcription & Chromatin-related
POLR1A	O95602	Transcription & Chromatin-related
POLR1E	Q9GZS1	Transcription & Chromatin-related
POLR2A	P24928	Transcription & Chromatin-related
POLR2B	P30876	Transcription & Chromatin-related
POLR2C	P19387	Transcription & Chromatin-related
POLR2E	P19388	Transcription & Chromatin-related
POLR2G	P62487	Transcription & Chromatin-related
POLR2H	P52434	Transcription & Chromatin-related
POLR2L	P62875	Transcription & Chromatin-related
POLR3H	Q9Y535	Transcription & Chromatin-related
POLR3K	Q9Y2Y1	Transcription & Chromatin-related
PRMT5	O14744	Transcription & Chromatin-related
SUPT6H	Q7KZ85	Transcription & Chromatin-related
TAF13	Q15543	Transcription & Chromatin-related
TAF6	P49848	Transcription & Chromatin-related
WDR82	Q6UXN9	Transcription & Chromatin-related
PWP1	Q13610	Transcription & Chromatin-related
ERGIC3	Q9Y282	Transport
GET4	Q7L5D6	Transport
IPO9	Q96P70	Transport
TRAPPC5	Q8IUR0	Transport
UNC50	Q53HI1	Transport
XPO5	Q9HAV4	Transport
RFT1	Q96AA3	Transport
SLC12A9	Q9BXP2	Transport
SLC16A6	O15403	Transport
CHMP3	Q9Y3E7	Transport
ADH5	P11766	Transport
AP2S1	P53680	Transport
EXOC2	Q96KP1	Transport
EXOC5	O00471	Transport
CYB5R2	Q6BCY4	Transport
CYP51A1	Q16850	Transport
ABCB7	O75027	Transport
ABCE1	P61221	Transport
GLE1	Q53GS7	Transport
SDAD1	Q9NVU7	Transport
NDOR1	Q9UHB4	Transport
ABCF3	Q9NUQ8	Transport
ABCG2	Q9UNQ0	Transport
CTNS	O60931	Transport
SNF8	Q96H20	Transport
XPOT	O43592	Transport
NMD3	Q96D46	Transport
NUP107	P57740	Transport
NUP98	P52948	Transport
NUTF2	P61970	Transport
AMMECR1L	Q6DCA0	Unknown
C7orf50	Q9BRJ6	Unknown
RRP15	Q9Y3B9	Unknown
TLDC2	A0PJX2	Unknown
TMEM205	Q6UW68	Unknown
WDR76	Q9H967	Unknown
WDR89	Q96FK6	Unknown
C12orf10	Q9HB07	Unknown
BOLA2B	Q9H3K6	Unknown
CCDC94	Q9BW85	Unknown
PABPC1L2B	Q5JQF8	Unknown
GID8	Q9NWU2	Unknown
LCHN	A4D1U4	Unknown
NOC3L	Q8WTT2	Unknown
PBDC1	Q9BVG4	Unknown
NIT1	Q86X76	Unknown
EMC4	Q5J8M3	Unknown
WDR18	Q9BV38	Unknown
RPE	Q96AT9	Unknown
VTA1	Q9NP79	Unknown
TANGO2	Q6ICL3	Unknown
ARFRP1	Q13795	Unknown
ZC3H15	Q8WU90	Unknown
AVL9	Q8NBF6	Unknown
THUMPD1	Q9NXG2	Unknown
TMEM97	Q5BJF2	Unknown
MLST8	Q9BVC4	Unknown
BOLA3	Q53S33	Unknown
RMND1	Q9NWS8	Unknown
COA4	Q9NYJ1	Unknown
NAXD	Q8IW45	Unknown
SELENOO	Q9BVL4	Unknown
KRI1	Q8N9T8	Unknown
NOP53	Q9NZM5	Unknown
UTP4	Q969X6	Unknown
WDR74	Q6RFH5	Unknown
DIEXF	Q68CQ4	Unknown
SF3B6	Q9Y3B4	Unknown
WDR3	Q9UNX4	Unknown
GPN3	Q9UHW5	Unknown
RANGRF	Q9HD47	Unknown
WDR45B	Q5MNZ6	Unknown
ACTR6	Q9GZN1	Unknown
C1orf123	Q9NWV4	Unknown
C2orf76	Q3KRA6	Unknown
CCDC25	Q86WR0	Unknown
GTPBP8	Q8N3Z3	Unknown
LSM12	Q3MHD2	Unknown
MAK16	Q9BXY0	Unknown
MIOS	Q9NXC5	Unknown
PQLC1	Q8N2U9	Unknown
TEX261	Q6UWH6	Unknown
TMEM165	Q9HC07	Unknown
TMEM33	P57088	Unknown
TTC37	Q6PGP7	Unknown
WDR26	Q9H7D7	Unknown
SMYD5	Q6GMV2	Unknown
