# Supplementary material for: Humanized yeast genetic interaction mapping predicts synthetic lethal interactions of FBXW7 in breast cancer
Source: BMC Med Genomics. 2019 Jul 27;12:112. doi: 10.1186/s12920-019-0554-z (PMC6660958; doi:10.1186/s12920-019-0554-z)
Supplement: Supplementary file 5 — Table S4. Synthetic lethal interactions in common with previous work. List of the 777 SL interactions that are in common between HYGIN and the network published by Deshpance et al. [9]. GeneA and GeneB have an SL interaction according to both networks. (XLS 100 kb) [file 12920_2019_554_MOESM5_ESM.xls]

## Sheet: overlapResults
Syntheti lethal interactions in common between HYGIN and Deshpande et al. research
GeneA	GeneB
PUS7	MAF1
PUS7	YARS
AADAT	PSPH
SLC25A1	EIF2AK4
SLC25A1	LIPT1
SLC25A1	PEX3
SLC25A1	RAD50
SLC25A1	PEX12
THNSL2	MRPL2
THNSL2	NCAPD2
THNSL2	RICTOR
THNSL2	TCP1
THNSL2	LIAS
THNSL2	USP7
THNSL2	UPF2
AANAT	BCS1L
AANAT	BMS1
BCS1L	ATPAF2
BCS1L	BIN3
BCS1L	MAEA
BCS1L	SEH1L
COX10	CAT
COX10	SKIV2L2
COX10	TMEM97
COX10	UBE2J2
FA2H	ACAT1
FA2H	COG3
FA2H	LSM6
FA2H	SART1
FA2H	ING3
FA2H	KTI12
FA2H	NOLC1
FA2H	POLR3A
FA2H	SLU7
FA2H	SPHK1
CEBPZ	RBM34
CEBPZ	VPS35
DDX23	ACTR6
DDX23	CFDP1
DDX23	DENR
DDX23	SART1
DDX23	USP10
DDX23	VPS72
POLR3A	ING3
POLR3A	LSM6
SART1	HACL1
SART1	PRPF6
SART1	VPS72
SLU7	ACTR6
SLU7	LSM1
SLU7	BUD31
SLU7	CFDP1
SLU7	GGPS1
SLU7	RANGRF
SLU7	UBA3
SLU7	VPS72
STIP1	ARPC2
STIP1	BMS1
STIP1	DHX8
STIP1	PPP1R7
STIP1	RICTOR
AARS	BIN3
AARS	ING3
AARS	SACM1L
BIN3	ADH5
BIN3	ARPC2
BIN3	ATP6V0C
BIN3	CYC1
BIN3	FBXW7
BIN3	HUWE1
BIN3	MRPL2
BIN3	NFU1
BIN3	SETD6
BIN3	TBCA
BIN3	TCP1
CHEK1	GINS1
ING3	FH
ING3	CFDP1
ING3	CRLS1
ING3	DPH1
ING3	ELP2
ING3	ELP3
ING3	ELP4
ING3	KTI12
ING3	MAEA
ING3	MAF1
ING3	MTO1
ING3	PDHB
ING3	PEX13
ING3	PRPF31
ING3	PRPF4
ING3	MRPL2
ING3	PIGW
ING3	PSMD8
ING3	RANGAP1
ING3	SUPV3L1
NOP2	MAF1
SACM1L	DIS3
SACM1L	ELP2
SACM1L	POLD1
SACM1L	PSMC6
SACM1L	PUS3
SACM1L	RBBP5
SACM1L	RPN1
SACM1L	TAF6
SACM1L	XPA
DDX56	C7orf50
DDX56	NOLC1
EMG1	LEO1
EMG1	RRP8
VCP	CHAF1B
VCP	PSMA4
VCP	DDX31
LETM1	GCLC
LETM1	LEO1
LETM1	LIPT2
LETM1	PRELID1
LETM1	ROMO1
LETM1	SEH1L
ROMO1	MLST8
ROMO1	MRPL2
ROMO1	TIMM22
SLC25A26	CAPN7
SLC25A26	CRLS1
SLC25A26	EIF2B4
SLC25A26	POLR3D
SLC25A26	TRAPPC5
TMEM33	RAE1
ABCF3	LIPT2
ABCF3	LARS
ABCF3	LIPT1
ANKZF1	PSMA4
ANKZF1	PSMD14
ANKZF1	PTRH2
ANKZF1	TTC37
ANKZF1	HIRA
ANKZF1	PIGW
ANKZF1	PSMC6
ANKZF1	SEH1L
LIPT2	DHODH
LIPT2	EIF2AK4
LIPT2	MLST8
LIPT2	SUCLG1
LIPT2	LSM6
LIPT2	PRPF6
LIPT2	RAE1
LIPT2	UBE2H
RANGRF	BYSL
RANGRF	CHMP2A
RANGRF	POLE3
RANGRF	RAE1
RANGRF	RANBP1
RANGRF	RANGAP1
RANGRF	RCC1
ADCK2	HIRA
ADCK2	TAF5
LIAS	EIF2AK4
LIAS	MLST8
LIAS	PRPF31
LIAS	PRPF6
LIAS	PSPH
LIAS	SEH1L
LIAS	SUCLA2
LIAS	USE1
RBM34	COPA
RBM34	HUWE1
RBM34	MAK16
XPC	HLTF
XPC	UBA3
ACAT1	DENR
ACAT1	MAEA
DOHH	RCC1
MAEA	COG3
MAEA	PDHB
PIGK	ALG5
PIGK	ALG6
PIGK	ALG8
PIGK	ARFRP1
PIGK	COG6
PIGK	CWH43
PIGK	GCLC
PIGK	PIGG
PIGK	ARL1
PIGK	CTU2
PIGK	RER1
PIGK	ZMPSTE24
PIGK	PUS3
PIGK	VPS29
XPA	MECR
XPA	ASNA1
MECR	EIF2AK4
MECR	PEX14
MECR	SEH1L
MLST8	CLPX
MLST8	OXSM
MLST8	PSAT1
MLST8	PSPH
MLST8	RPE
MLST8	VAC14
MLST8	PUS3
PFDN4	ACTR6
PFDN4	CHTF18
PFDN4	DSCC1
PFDN4	DYNC1H1
PFDN4	MAD2L1
PFDN4	NCAPD2
PFDN4	PAFAH1B1
PFDN4	TBCA
PFDN4	TCP1
PFDN4	URM1
PFDN4	VPS72
PFDN4	SEC13
PFDN4	VAC14
TCP1	CAPN7
TCP1	PDCD6IP
TCP1	ZMPSTE24
ACTR6	LSM6
ACTR6	RANGAP1
ACTR6	SCFD1
ACTR6	SSRP1
ACTR6	TIMM22
ACTR6	COG3
ACTR6	DHX8
ACTR6	MED7
ACTR6	PFDN5
ACTR6	PSMC6
ACTR6	RTF1
ACTR6	TAF6
ACTR6	USP10
CAPN7	BMS1
CAPN7	CDC6
CAPN7	CHMP2A
CAPN7	GSS
CAPN7	MRPL2
CAPN7	PFDN5
LEO1	COG3
LEO1	ELOF1
LEO1	GGPS1
LEO1	IGBP1
LEO1	CFDP1
LEO1	PRPF4
LEO1	SSRP1
LEO1	USE1
LEO1	VPS72
LEO1	PIGW
LSM6	CDC23
LSM6	DLST
LSM6	DPH5
LSM6	DYNC1H1
LSM6	HIRA
LSM6	LARP6
LSM6	LIPT1
LSM6	NCAPD2
LSM6	NFU1
LSM6	PLAA
LSM6	PRPF31
LSM6	PRPF6
LSM6	RCC1
LSM6	TAF5
RANGAP1	CFDP1
RANGAP1	VPS72
RANGAP1	URM1
RBBP5	ELP4
RBBP5	CFDP1
RBBP5	CYC1
RBBP5	MTO1
RBBP5	SEH1L
SCFD1	ARFRP1
SCFD1	ASNA1
SCFD1	COG6
SCFD1	ARL1
SCFD1	CFDP1
SCFD1	MOCS3
SCFD1	RCE1
SSRP1	CHMP5
SSRP1	HIRA
SSRP1	RAD54L
SSRP1	USP10
TAF5	LSM1
TAF5	CHTF18
TAF5	DLAT
TAF5	YEATS4
TAF5	VPS72
TIMM22	COQ2
TIMM22	SUPT3H
TIMM22	PHB2
TIMM22	PRELID1
TIMM22	TAZ
TIMM22	VPS72
CYP51A1	ASNA1
CYP51A1	CAD
CYP51A1	PEMT
HIRA	ATP6V1D
HIRA	GINS1
HIRA	CTU2
PRELID1	COX5A
PRELID1	CRLS1
PRELID1	NAPEPLD
ADH5	DYNC1H1
DYNC1H1	CAPZB
DYNC1H1	FIS1
DYNC1H1	PPID
DYNC1H1	RAB7A
DYNC1H1	PFDN5
DYNC1H1	RNMT
ADI1	SIL1
SIL1	DHX8
PSAT1	OXSM
PSAT1	SEC13
PSAT1	USP7
PSAT1	SEH1L
PSAT1	WDR59
SRM	DHPS
PHB2	PDCD6IP
PHB2	UBE2J2
CTU2	BMS1
CTU2	ELP4
CTU2	MYBBP1A
CTU2	PFDN5
CTU2	PIGW
CTU2	PSPH
CTU2	PUS3
CTU2	RTF1
CTU2	SEH1L
ELP2	CHMP6
ELP2	PTRH2
ELP2	TADA2A
ELP2	WDR59
EXOSC10	DDX31
KRBA2	NCAPD2
KTI12	PDCD6IP
KTI12	PUS3
MAF1	BMS1
MAF1	ENDOG
MAF1	PUS1
MAF1	THUMPD1
MAF1	TRUB1
NOC3L	ELP4
POLR2A	RPE
UPF1	POLA2
VPS41	CBS
VPS41	HSPD1
VPS41	ARFRP1
XPO5	AVL9
XPO5	CDC23
XPO5	PIGW
XPO5	PSMD14
XPO5	PSMD8
XPO5	UBC
CFDP1	ARCN1
CFDP1	COG3
CFDP1	COPA
CFDP1	COPE
CFDP1	DHX8
CFDP1	MED7
CFDP1	PFDN5
CFDP1	PLAA
CFDP1	PSMC6
CFDP1	PSMD8
CFDP1	RTF1
CFDP1	TAF6
CFDP1	USP10
COG3	AP3D1
COG3	ARFRP1
COG3	ARL1
COG3	ASNA1
COG3	BUD31
COG3	COG6
COG3	MIOS
COG3	PEX14
COG3	RCE1
COG3	TBCA
COG3	TEX261
COG3	VPS29
COG3	VPS72
COG3	DBR1
COPA	ARFRP1
COPA	ARL1
COPA	CHMP5
COPA	COG6
COPA	GGPS1
COPA	RCE1
COPA	SCYL1
COPA	COPE
COPA	USP10
FEN1	IGBP1
FEN1	RFC3
FEN1	WDHD1
FEN1	HUWE1
FEN1	RAD50
NSF	COG6
NSF	ASNA1
NSF	DDX31
NSF	ZMPSTE24
NSF	USP10
POLA2	CHTF18
POLA2	C2orf76
POLA2	RAD51
POLA2	RTF1
POLA2	TIPRL
POLA2	UPF2
POLA2	RAD54L
POLD1	MUS81
POLD1	RAD51
POLD1	VPS35
POLD1	PSMD4
PRIM2	PUS3
PDCD6IP	ATP6V0C
PDCD6IP	CHMP2A
PDCD6IP	CTH
PDCD6IP	FBXW7
PDCD6IP	ARPC3
PDCD6IP	VPS35
PDCD6IP	PFDN5
ARCN1	ARFGAP1
ARCN1	ARFRP1
ARCN1	ARL1
ARCN1	ASNA1
ARCN1	COG6
ARCN1	GGPS1
ARCN1	SCYL1
ARCN1	USP10
ARCN1	COPE
ARFRP1	ALG3
ARFRP1	AVL9
ARFRP1	COG6
ARFRP1	DBR1
ARFRP1	DLST
ARFRP1	PEX13
ARFRP1	RER1
ARFRP1	ATP6V1D
ARFRP1	DAD1
ARFRP1	VPS45
ARL1	DAD1
ARL1	GGPS1
ARL1	PIGG
ARL1	VPS29
ARL1	ASNA1
ARL1	ATP6V1D
ARL1	PIGW
ARL1	SEH1L
UPF2	ATG3
ALG3	DAD1
ALG3	PIGU
ALG3	RPN1
DAD1	ALG5
PIGU	ALG5
PIGU	ALG6
PIGU	ALG8
PIGU	CWH43
PIGU	PIGG
PIGU	COG6
PIGU	PGAP3
PIGU	ZMPSTE24
RPN1	ALG5
RPN1	ALG8
ALG5	ZMPSTE24
ZMPSTE24	ARPC3
ZMPSTE24	ATP13A1
ZMPSTE24	ATP6V1D
ZMPSTE24	PFDN5
ZMPSTE24	PIGG
ZMPSTE24	RAE1
ZMPSTE24	UBE2G2
ZMPSTE24	UBE2J2
ALG6	SEC63
SEC63	COG6
SEC63	CWH43
SEC63	MOCS3
SEC63	MOGS
SEC63	TRMU
SEC63	VPS29
ARPC3	LSM1
ARPC3	CAPZB
GCLC	BOLA3
NUDT5	MRPL2
NUDT5	RAD54L
NUDT5	VPS29
PDHB	COPE
PDHB	DLST
PDHB	EIF2AK4
PDHB	MUS81
PDHB	OXSM
PDHB	PEX12
PDHB	PEX3
PDHB	UBE2H
PEX12	XPNPEP3
RER1	PIGW
VPS29	ATP13A1
VPS29	ATP6V0C
VPS29	ATP6V1D
VPS29	SEH1L
VPS29	VAC14
ATG5	CTNS
DBR1	BMS1
LIPT1	CHMP2A
LIPT1	DHODH
LIPT1	EIF2AK4
LIPT1	PEX13
LIPT1	SUCLG1
LIPT1	PEX10
LIPT1	PRPF6
LIPT1	SEH1L
LSM1	DPH2
LSM1	GGPS1
LSM1	LARS
LSM1	PITRM1
LSM1	NCAPD2
RRP8	BYSL
RRP8	SKIV2L2
SKIV2L2	DDX31
SKIV2L2	GGPS1
COQ2	BMS1
COQ2	CRLS1
COQ2	MRPL2
DDX31	BMS1
DDX31	OXSM
DDX31	PSMD14
DDX31	PSMD8
DDX31	RCC1
DDX31	SDAD1
DDX31	UBE2H
RCC1	BUD31
RICTOR	RCE1
RICTOR	RTF1
RICTOR	VAC14
CHTF18	BMS1
CHTF18	CDC23
CHTF18	CDC27
CHTF18	CDC6
CHTF18	PSMC6
CHTF18	PSMD14
CHTF18	WDHD1
CHTF18	GINS1
CHTF18	HACL1
CHTF18	PSMC1
CHTF18	RAE1
CHTF18	TIMELESS
DSCC1	BMS1
DSCC1	CDC23
DSCC1	GINS1
DSCC1	PSMC6
DSCC1	PSMD14
DSCC1	WDHD1
DSCC1	PFDN5
DSCC1	PSMC1
DSCC1	PSMD8
DSCC1	RAE1
DSCC1	TIMELESS
MAD2L1	DHX8
MAD2L1	GINS1
MAD2L1	PFDN5
PAFAH1B1	DHX8
PAFAH1B1	RAB7A
PAFAH1B1	RNMT
PLAA	CDC23
PLAA	NCAPD2
PLAA	OXSM
PLAA	WDHD1
PLAA	TTC37
PLAA	UBC
PLAA	YOD1
PSMA4	ATP13A1
PSMA4	EIF2AK4
PSMA4	CDC23
PSMA4	PSMD14
PSMA4	PSMD8
PSMA4	SEH1L
PSMA4	TADA2A
PSMD4	CDC27
PSMD4	COPE
PSMD4	PSMC1
PSMD4	PSMC6
PSMD4	PSMD14
PSMD4	UBE4B
PSMD4	PSMD8
PSMD4	YARS
WDHD1	GINS1
WDHD1	POLE3
WDHD1	PSMC1
WDHD1	PSMD14
WDHD1	RAE1
WDHD1	RFC3
WDHD1	TIMELESS
WDHD1	CDC23
WDHD1	PSMC6
WDHD1	PSMD8
PSMC6	HAAO
PSMC6	PSMD9
PSMC6	UBE4B
PSMC6	VPS72
PSMD14	MOCS3
PSMD14	RAD51
PSMD14	UBE4B
PSMD14	RTF1
PSMD8	UBE2M
PSMD8	RAD51
CYC1	ETFA
CYC1	IGBP1
CYC1	RAD18
TTC37	ENDOG
ASNA1	ELP3
ASNA1	ATP13A1
ASNA1	USP10
ASNA1	VPS45
COG6	ATP13A1
COG6	ATP6V1D
COG6	RCE1
COG6	SCYL1
COG6	UNC50
COG6	PIGW
COG6	VPS45
GGPS1	ATP13A1
GGPS1	BYSL
GGPS1	COPE
GGPS1	DHX38
GGPS1	EXOC5
GGPS1	MOCS3
GGPS1	URM1
GGPS1	UBE2G2
GGPS1	USP10
SCYL1	COPE
SCYL1	PEMT
SCYL1	USP10
USP10	CHMP5
AVL9	SPHK2
DLST	CAD
DLST	MTO1
DLST	SLC25A38
DLST	SEH1L
PEX13	BMS1
RAB7A	CTNS
RAB7A	PFAS
SNX8	BMS1
VPS35	SEH1L
PIGG	ATP13A1
PIGG	XPNPEP3
ARPC2	BUD31
ARPC2	PUS3
BUD31	CHMP2A
BUD31	DHX8
BUD31	RAE1
BUD31	UBC
BUD31	VPS72
ELP4	PSPH
ELP4	SEH1L
PIGW	CWH43
PIGW	MOGS
ASCC3	BMS1
MTHFS	SEH1L
ATAD1	COQ7
ELP3	SEH1L
ELP3	VPS25
ASNSD1	RAD18
COQ7	CAT
PRPF6	UBC
ATG3	CTNS
ATG3	KAT5
ATG7	CTNS
ATP13A1	CHMP5
ATP13A1	VTA1
CHMP5	ATP6V1D
CRLS1	MRPL2
TRMU	ATPAF2
TRMU	BMS1
TRMU	ESD
TRMU	HUWE1
TRMU	PUS3
TRMU	USP14
PITRM1	ATPAF2
MED7	VPS72
MED7	PUS3
OXSM	CAD
OXSM	SLC25A38
OXSM	SUCLA2
OXSM	SUCLG1
OXSM	PEX14
XPNPEP3	ATPAF2
ATP6V0C	C12orf10
ATP6V0C	PELO
C12orf10	ATP6V1D
C12orf10	REXO2
ENDOG	REXO2
ENDOG	SUPT3H
IGBP1	LCMT1
PELO	BMS1
PELO	MYBBP1A
ATP6V1D	GSS
ATP6V1D	PGAP3
PGAP3	COPE
PGAP3	LARS
RNMT	MTHFR
FBXW7	ADA
FBXW7	PEX10
FBXW7	USP14
FBXW7	PEMT
BMS1	DNAJC24
BMS1	DPH2
BMS1	SDHB
BMS1	USP7
PSMD10	PSMC4
USP7	PSPH
RTF1	ELOF1
RTF1	CDC23
CDC6	SUPT3H
CAPZB	CDC42
CAPZB	WDR1
CBS	ADA
LCMT1	MRTO4
LCMT1	SIGMAR1
LCMT1	PFDN5
TXNDC9	PFDN5
PAN3	PFDN5
SEC13	MIOS
SEC13	PUS3
EIF2B1	LARS
RFC3	RAD51
RFC3	RAD54L
VPS72	PFDN5
VPS72	TAF6
SIGMAR1	PRPF31
URM1	SPHK2
CHMP6	MOCS3
MOCS3	PFDN5
UBA3	PSPH
UBA3	TACO1
UBA3	UBE2H
WDR59	HUWE1
WDR59	PFDN5
WDR59	PSPH
WDR59	PUS3
WDR59	TAF6
MIOS	PSPH
TBCA	COPE
TBCA	DHX8
TBCA	PFDN5
WDR26	DHX8
TRMT1	THUMPD1
TRMT1	LCMT2
TRMT1	MTO1
TRMT1	WDR6
TRMT1	TRMT11
MSH4	RAD18
MSH4	UBE2J2
COPE	ABHD6
COPE	PQLC1
PSMD9	PSMC1
COX5B	TRMT11
TRMT11	CTNS
TRMT11	NARS
RAD51	REV1
RAD51	SEH1L
RAD51	WDR76
VAC14	LARS
ESD	USP14
HAAO	SEH1L
NSUN2	PFDN5
CWH43	MOGS
USP14	HACL1
PUS1	TRUB1
NOLC1	HUWE1
DLAT	EIF2AK4
REV1	RAD54L
NAPEPLD	MRPL2
PSPH	SEH1L
IDH3A	PUS3
LARP6	XPOT
LARP6	MRPL2
XPOT	LARS
PEPD	MRPL2
MUS81	SMC6
LARS	THUMPD1
HACL1	PRDX6
MOGS	HFM1
TAZ	MRPL2
MRPL2	WDR4
SPHK2	SLC25A19
