# Supplementary material for: Humanized yeast genetic interaction mapping predicts synthetic lethal interactions of FBXW7 in breast cancer
Source: BMC Med Genomics. 2019 Jul 27;12:112. doi: 10.1186/s12920-019-0554-z (PMC6660958; doi:10.1186/s12920-019-0554-z)
Supplement: Supplementary file 6 — Table S5. List of genes that were identified as down-regulated in breast cancer at a 2-fold cut-off and with a Wilcoxon Signed Rank P-value less than 0.05. Mean expression is the average of the log2 ratio (cancer gene expression/normal gene expression) for each gene. P-values are from Wilcoxon Signed Rank test (Python) after adjustment (Benjamini-Hochberg procedure), and log10(P-values) were used to generate the volcano plot in Fig. 2a. (XLS 230 kb) [file 12920_2019_554_MOESM6_ESM.xls]

## Sheet: Supplementary Table S4
Genes down-regulated in breast cancer
Gene Name	Mean Expression Ratio (log2(cancer/normal)	Wilcoxon P-value	log10 (Wilcoxon P-value)
SDPR	-4.38671	1.92e-20	19.7171
MYH11	-4.05733	1.92e-20	19.7171
MAMDC2	-3.5379	1.92e-20	19.7171
ADAMTS5	-3.31679	1.92e-20	19.7171
KLHL29	-3.23536	1.92e-20	19.7171
NKAPL	-2.80053	1.92e-20	19.7171
SPRY2	-2.78446	1.92e-20	19.7171
PER1	-2.25597	1.92e-20	19.7171
IL11RA	-2.06689	1.92e-20	19.7171
PAMR1	-4.02962	1.97e-20	19.7056
HLF	-3.73195	1.97e-20	19.7056
PPP1R14A	-3.34781	1.97e-20	19.7056
SCN4B	-2.99229	1.97e-20	19.7056
LMOD1	-2.97255	1.97e-20	19.7056
LOC286367	-2.93998	1.97e-20	19.7056
HOXA4	-2.83883	1.97e-20	19.7056
APCDD1	-2.51962	1.97e-20	19.7056
PPP1R12B	-2.1533	1.97e-20	19.7056
PROS1	-2.08016	1.97e-20	19.7056
CDC14B	-1.80749	1.97e-20	19.7056
CALCOCO1	-1.20406	1.97e-20	19.7056
ARHGAP20	-3.15821	2.02e-20	19.6941
PPAP2B	-1.90506	2.02e-20	19.6941
LCAT	-1.75363	2.02e-20	19.6941
FIGF	-6.22941	2.08e-20	19.6826
ABCA10	-4.99947	2.08e-20	19.6826
ITM2A	-2.80101	2.08e-20	19.6826
SH3BGRL2	-2.10987	2.08e-20	19.6826
FAM126A	-2.03756	2.08e-20	19.6826
CBX7	-1.97074	2.08e-20	19.6826
ASB1	-1.16028	2.13e-20	19.6711
LOC728264	-4.14946	2.19e-20	19.6596
ATOH8	-4.0317	2.19e-20	19.6596
PLAGL1	-2.24785	2.19e-20	19.6596
POU6F1	-1.51856	2.19e-20	19.6596
STAT5B	-1.32084	2.19e-20	19.6596
LOC339290	-1.30969	2.19e-20	19.6596
IGFBP6	-3.55001	2.25e-20	19.6481
NPHP3	-1.35101	2.25e-20	19.6481
TGFBR3	-3.03258	2.31e-20	19.6366
LIFR	-2.79175	2.31e-20	19.6366
DST	-2.49282	2.31e-20	19.6366
FGF1	-2.30441	2.31e-20	19.6366
EZH1	-1.42779	2.31e-20	19.6366
CLCN6	-1.14672	2.31e-20	19.6366
CXCL2	-4.96358	2.37e-20	19.6251
ITIH5	-4.06707	2.37e-20	19.6251
ADAM33	-3.75722	2.37e-20	19.6251
LRRC2	-3.4413	2.37e-20	19.6251
FAM13A	-2.39491	2.37e-20	19.6251
MATN2	-3.33449	2.43e-20	19.6136
CAV2	-2.75378	2.43e-20	19.6136
RAPGEF3	-2.27513	2.43e-20	19.6136
PTPN21	-1.46221	2.43e-20	19.6136
NR3C1	-1.64685	2.5e-20	19.6022
C7orf41	-2.45901	2.57e-20	19.5907
LRRTM2	-2.86653	2.64e-20	19.5792
EFHA2	-2.60037	2.64e-20	19.5792
CEP68	-1.21016	2.64e-20	19.5792
KLF9	-1.63796	2.71e-20	19.5678
CCDC46	-2.00979	2.78e-20	19.5563
ADRB2	-3.17688	2.85e-20	19.5448
NDRG2	-2.80735	2.85e-20	19.5448
PLEKHM3	-1.57076	2.85e-20	19.5448
GPRASP2	-1.42519	2.85e-20	19.5448
CAPN11	-3.77909	2.93e-20	19.5334
CFL2	-1.78222	2.93e-20	19.5334
WHAMML1	-1.70888	2.93e-20	19.5334
ARID5B	-1.51461	2.93e-20	19.5334
LYVE1	-4.80234	3.01e-20	19.5219
KLHL13	-3.18097	3.01e-20	19.5219
CCDC50	-1.23151	3.09e-20	19.5105
IGSF10	-3.59497	3.17e-20	19.499
LOC134466	-2.42184	3.17e-20	19.499
SOBP	-2.02057	3.17e-20	19.499
PPM1F	-1.33433	3.17e-20	19.499
ANXA1	-2.53818	3.25e-20	19.4876
TTC28	-1.52563	3.25e-20	19.4876
CAV1	-3.14784	3.43e-20	19.4647
GNAL	-2.80932	3.43e-20	19.4647
CORO2B	-2.54961	3.43e-20	19.4647
NMT2	-1.90309	3.43e-20	19.4647
AASS	-1.86022	3.43e-20	19.4647
ABCA5	-2.01578	3.52e-20	19.4533
FBXO31	-1.02766	3.52e-20	19.4533
GPIHBP1	-4.18584	3.62e-20	19.4419
PLSCR4	-1.99212	3.62e-20	19.4419
BTNL9	-4.35096	3.71e-20	19.4304
MAB21L1	-3.1153	3.71e-20	19.4304
ANKRD29	-2.82659	3.71e-20	19.4304
IL33	-3.66876	3.81e-20	19.419
PDE2A	-3.19398	3.81e-20	19.419
TCEAL7	-2.50582	3.81e-20	19.419
ABCA9	-4.07404	3.91e-20	19.4076
ALDH1A2	-3.72258	3.91e-20	19.4076
SRPX	-2.69046	3.91e-20	19.4076
RCBTB2	-1.23989	3.91e-20	19.4076
DMD	-3.58603	4.02e-20	19.3962
SNCA	-2.14308	4.02e-20	19.3962
LRRN4CL	-3.74367	4.12e-20	19.3848
CDKN1C	-2.47221	4.12e-20	19.3848
NR3C2	-2.58235	4.35e-20	19.362
LTBP4	-2.20773	4.46e-20	19.3506
LDB2	-2.09137	4.58e-20	19.3392
TEF	-1.39693	4.83e-20	19.3164
KLF15	-3.80578	4.95e-20	19.305
PHYHIP	-2.92217	4.95e-20	19.305
TGFBR2	-2.09483	4.95e-20	19.305
INPP1	-1.32733	5.09e-20	19.2936
CNN1	-3.5574	5.22e-20	19.2822
HSPB2	-2.95967	5.22e-20	19.2822
CREB5	-2.42923	5.22e-20	19.2822
MYH3	-2.05978	5.22e-20	19.2822
SYNPO2	-2.59946	5.36e-20	19.2709
CRIM1	-1.63655	5.36e-20	19.2709
MPDZ	-1.21327	5.36e-20	19.2709
SAMD5	-3.52578	5.5e-20	19.2595
C21orf34	-2.73262	5.5e-20	19.2595
PALM2-AKAP2	-2.03684	5.5e-20	19.2595
SEMA3G	-2.93398	5.65e-20	19.2481
GSN	-2.45966	5.65e-20	19.2481
MYLK	-2.27789	5.65e-20	19.2481
TSHZ2	-2.77658	5.8e-20	19.2367
FAM70A	-2.57817	5.8e-20	19.2367
GPRASP1	-2.43405	5.8e-20	19.2367
FOXO1	-1.72638	5.8e-20	19.2367
DNAJB4	-1.38043	5.8e-20	19.2367
LIMS2	-2.24787	5.95e-20	19.2254
HERC2P2	-1.58388	5.95e-20	19.2254
TNS1	-2.64079	6.11e-20	19.214
WASF3	-2.18691	6.27e-20	19.2027
C17orf103	-1.70742	6.44e-20	19.1913
PRNP	-1.48869	6.44e-20	19.1913
CAT	-1.73076	6.61e-20	19.18
KCNAB1	-1.92426	6.78e-20	19.1686
LOC285830	-1.79626	6.78e-20	19.1686
HAS3	-3.40884	6.96e-20	19.1573
PHF17	-1.16315	6.96e-20	19.1573
KL	-2.72893	7.15e-20	19.1459
PKD2	-1.39058	7.15e-20	19.1459
PCDHGB7	-1.87058	7.33e-20	19.1346
RBMS2	-1.17167	7.33e-20	19.1346
CACHD1	-2.40546	7.53e-20	19.1233
MEIS2	-1.98055	7.53e-20	19.1233
ZNF781	-1.79743	7.53e-20	19.1233
RHOJ	-1.69368	7.53e-20	19.1233
PDK4	-3.68299	7.73e-20	19.1119
TINAGL1	-2.44444	7.73e-20	19.1119
GPR146	-2.75223	7.93e-20	19.1006
C1orf190	-2.01028	7.93e-20	19.1006
JUN	-1.65448	7.93e-20	19.1006
KCTD12	-1.58661	7.93e-20	19.1006
UTRN	-1.37117	7.93e-20	19.1006
CX3CL1	-3.11736	8.14e-20	19.0893
PGM5	-3.08767	8.14e-20	19.0893
NGFR	-3.05106	8.14e-20	19.0893
CYP46A1	-1.83986	8.14e-20	19.0893
LEPR	-2.83955	8.36e-20	19.078
LGI4	-2.7202	8.36e-20	19.078
SYNM	-4.1157	8.58e-20	19.0667
WDR86	-2.93407	8.58e-20	19.0667
TSPAN7	-2.86745	8.58e-20	19.0667
SYNE1	-1.53254	8.8e-20	19.0554
CYP2U1	-1.34064	8.8e-20	19.0554
C20orf194	-1.33608	8.8e-20	19.0554
ARHGEF10	-1.16418	8.8e-20	19.0554
THSD1	-1.5902	9.04e-20	19.044
MOBKL2C	-1.03689	9.04e-20	19.044
AMOTL1	-1.70719	9.27e-20	19.0327
TBC1D4	-1.35771	9.52e-20	19.0214
CCL14	-3.8477	9.77e-20	19.0101
MEG3	-2.75495	1.03e-19	18.9876
SPTBN1	-1.72426	1.03e-19	18.9876
SH3D19	-1.68306	1.06e-19	18.9763
KANK3	-2.16614	1.08e-19	18.965
LRRC70	-2.04848	1.08e-19	18.965
MYOM1	-3.79994	1.11e-19	18.9537
DAB2IP	-1.38761	1.11e-19	18.9537
DNAJC18	-1.1727	1.11e-19	18.9537
KLHL3	-1.49125	1.14e-19	18.9424
PTGER4	-1.72147	1.17e-19	18.9312
TMTC1	-2.8661	1.2e-19	18.9199
CLDN5	-3.19279	1.23e-19	18.9086
WHAMML2	-1.83288	1.23e-19	18.9086
GPC3	-3.51388	1.27e-19	18.8974
MMRN1	-3.58596	1.3e-19	18.8861
GCOM1	-3.09367	1.3e-19	18.8861
PARK2	-2.14833	1.33e-19	18.8748
CHRDL1	-5.21262	1.37e-19	18.8636
SORBS1	-3.11306	1.37e-19	18.8636
MSRA	-1.30528	1.37e-19	18.8636
PEAR1	-2.29317	1.4e-19	18.8523
RRN3P1	-2.19429	1.4e-19	18.8523
ZFP36L2	-1.29026	1.4e-19	18.8523
ABCA6	-2.90777	1.48e-19	18.8299
P2RY12	-3.07551	1.52e-19	18.8186
ZNF204P	-2.33644	1.52e-19	18.8186
GGTA1	-2.23574	1.56e-19	18.8074
EDNRB	-2.22344	1.56e-19	18.8074
ACAD11	-1.19499	1.56e-19	18.8074
ACACB	-3.51769	1.6e-19	18.7961
LOC144571	-1.4745	1.6e-19	18.7961
MEOX2	-3.2487	1.64e-19	18.7849
EGFLAM	-1.87145	1.64e-19	18.7849
TNXB	-4.46738	1.68e-19	18.7737
HOXA5	-3.11313	1.68e-19	18.7737
PNMAL2	-1.90835	1.77e-19	18.7513
MTMR10	-1.02925	1.82e-19	18.74
PDE1C	-3.87478	1.87e-19	18.7288
EGR1	-2.83399	1.87e-19	18.7288
NRN1	-2.3613	1.87e-19	18.7288
F8	-1.56582	1.87e-19	18.7288
RGL1	-1.46787	1.87e-19	18.7288
CDO1	-3.8267	1.92e-19	18.7176
NPR1	-3.41107	1.92e-19	18.7176
USHBP1	-2.46209	1.92e-19	18.7176
CRY2	-1.22797	1.92e-19	18.7176
GPLD1	-3.12239	1.97e-19	18.7064
FLJ10357	-1.41476	1.97e-19	18.7064
C8orf79	-2.77184	2.02e-19	18.6952
DENND2A	-2.54626	2.02e-19	18.6952
GYPC	-2.11469	2.07e-19	18.684
SHE	-2.07667	2.07e-19	18.684
AMOTL2	-1.47331	2.07e-19	18.684
AHNAK	-1.45401	2.07e-19	18.684
FAM13C	-2.59706	2.12e-19	18.6728
PTRF	-1.93091	2.12e-19	18.6728
GDF10	-4.53665	2.18e-19	18.6616
CLEC3B	-3.82732	2.18e-19	18.6616
TMEM220	-2.55596	2.18e-19	18.6616
HOXA2	-3.16514	2.24e-19	18.6504
C9orf125	-2.19974	2.24e-19	18.6504
SIK2	-2.03796	2.24e-19	18.6504
LOC399959	-2.00926	2.24e-19	18.6504
SLC2A4	-4.39299	2.29e-19	18.6393
FHL1	-4.08129	2.29e-19	18.6393
GRRP1	-2.58503	2.29e-19	18.6393
ISM1	-2.42729	2.29e-19	18.6393
F10	-3.11974	2.35e-19	18.6281
DIXDC1	-1.41429	2.42e-19	18.6169
C5orf53	-1.02767	2.42e-19	18.6169
FREM1	-3.97653	2.48e-19	18.6057
MME	-3.81267	2.54e-19	18.5946
RUNDC3B	-1.97141	2.54e-19	18.5946
LRIG3	-1.79444	2.54e-19	18.5946
MTMR9L	-1.7285	2.54e-19	18.5946
KLHDC1	-1.42912	2.54e-19	18.5946
ZFP106	-1.28818	2.54e-19	18.5946
ANGPTL1	-3.46284	2.61e-19	18.5834
TLE4	-1.53244	2.75e-19	18.5611
SLC27A1	-1.03262	2.75e-19	18.5611
NCRNA00086	-2.88805	2.82e-19	18.5499
GPAM	-3.41056	2.89e-19	18.5388
AGAP11	-2.79247	2.89e-19	18.5388
ADCY4	-2.10117	2.89e-19	18.5388
C10orf54	-1.90987	2.89e-19	18.5388
PDGFD	-1.83384	2.89e-19	18.5388
TLN2	-1.68962	2.89e-19	18.5388
DPYSL2	-1.48246	2.89e-19	18.5388
FMO2	-4.12989	2.97e-19	18.5276
GHR	-2.76891	2.97e-19	18.5276
EEPD1	-1.83141	2.97e-19	18.5276
CSRNP1	-1.78864	2.97e-19	18.5276
LHFP	-2.05488	3.04e-19	18.5165
MAML2	-2.04267	3.04e-19	18.5165
PALMD	-2.7861	3.12e-19	18.5053
CDNF	-1.61263	3.12e-19	18.5053
N4BP2L1	-1.61736	3.2e-19	18.4942
C14orf139	-3.08142	3.29e-19	18.483
NIPSNAP3B	-2.71087	3.29e-19	18.483
ABCB1	-2.53648	3.29e-19	18.483
PCNX	-1.04626	3.29e-19	18.483
MT1M	-3.13549	3.37e-19	18.4719
CAPN3	-2.25959	3.37e-19	18.4719
METTL7A	-1.8597	3.37e-19	18.4719
FOXO4	-1.14905	3.46e-19	18.4608
CC2D2A	-1.06929	3.46e-19	18.4608
OXTR	-4.245	3.55e-19	18.4497
GIPC2	-3.1408	3.55e-19	18.4497
C16orf86	-1.54371	3.55e-19	18.4497
EVC2	-1.65075	3.64e-19	18.4385
ACCS	-1.34512	3.64e-19	18.4385
SLC12A4	-1.10459	3.64e-19	18.4385
RSPO3	-2.81521	3.74e-19	18.4274
FAM107A	-3.66995	3.83e-19	18.4163
COL25A1	-3.31563	3.83e-19	18.4163
TENC1	-1.73585	3.83e-19	18.4163
ACADS	-1.70775	3.83e-19	18.4163
GABARAPL1	-1.39614	3.83e-19	18.4163
CLDN11	-3.17235	3.93e-19	18.4052
CD302	-1.57318	3.93e-19	18.4052
OR2A9P	-1.17638	3.93e-19	18.4052
EBF1	-2.7712	4.04e-19	18.3941
TXNIP	-1.9673	4.04e-19	18.3941
LRP4	-1.78881	4.04e-19	18.3941
SAMD4A	-1.78833	4.14e-19	18.383
RNF180	-1.5658	4.14e-19	18.383
ACSS2	-1.48446	4.14e-19	18.383
CKMT2	-3.53729	4.25e-19	18.3719
KANK1	-1.94557	4.25e-19	18.3719
C3orf64	-1.39825	4.25e-19	18.3719
BCL2L2	-1.04663	4.25e-19	18.3719
C4orf12	-1.5256	4.36e-19	18.3608
NDN	-1.99882	4.47e-19	18.3497
TAL1	-2.0346	4.59e-19	18.3386
TACR1	-3.54358	4.7e-19	18.3275
PDZD2	-2.35881	4.7e-19	18.3275
FOSB	-3.9812	4.83e-19	18.3164
PPP4R1L	-1.77535	4.83e-19	18.3164
ARL4A	-1.69203	4.83e-19	18.3164
ZNF219	-1.54099	4.83e-19	18.3164
ALDOC	-2.53739	4.95e-19	18.3053
NPR2	-1.7913	4.95e-19	18.3053
PRIMA1	-2.47002	5.08e-19	18.2943
CD200	-1.34962	5.08e-19	18.2943
BCL6	-1.24838	5.08e-19	18.2943
KLHL31	-3.21092	5.21e-19	18.2832
PRDM8	-1.68464	5.21e-19	18.2832
EMCN	-1.98758	5.48e-19	18.261
MRAS	-2.28662	5.62e-19	18.25
CCDC82	-1.46894	5.62e-19	18.25
SCN3B	-2.99715	5.77e-19	18.2389
ALDH1A1	-2.72313	5.77e-19	18.2389
CUBN	-1.8758	5.77e-19	18.2389
TESC	-2.97503	5.92e-19	18.2279
PPAP2A	-1.65954	6.07e-19	18.2168
AKAP2	-1.61635	6.07e-19	18.2168
HSPB6	-4.51519	6.39e-19	18.1947
TMEM88	-2.52449	6.39e-19	18.1947
CYYR1	-2.06898	6.39e-19	18.1947
CXCL12	-1.98221	6.39e-19	18.1947
SSPN	-1.70028	6.39e-19	18.1947
ITGA7	-3.58415	6.55e-19	18.1837
YPEL4	-2.06832	6.55e-19	18.1837
JAM2	-2.0151	6.55e-19	18.1837
CHL1	-3.68192	6.89e-19	18.1616
PTN	-3.31315	6.89e-19	18.1616
FAM149A	-2.64317	7.07e-19	18.1506
BOC	-2.26447	7.07e-19	18.1506
SAV1	-1.00666	7.07e-19	18.1506
SLC25A27	-3.14342	7.44e-19	18.1285
C13orf15	-1.57803	7.44e-19	18.1285
SPG20	-1.06998	7.44e-19	18.1285
EHBP1	-1.06664	7.44e-19	18.1285
GIMAP8	-1.8651	7.63e-19	18.1175
STAT5A	-1.67667	7.63e-19	18.1175
YAP1	-1.01447	7.63e-19	18.1175
CES1	-4.14441	7.83e-19	18.1065
PDLIM4	-1.67261	7.83e-19	18.1065
DNAH1	-1.53266	7.83e-19	18.1065
SASH1	-1.3855	7.83e-19	18.1065
PNRC1	-1.05605	7.83e-19	18.1065
KLF4	-2.44554	8.03e-19	18.0954
ADD3	-1.4478	8.03e-19	18.0954
AQP1	-2.27861	8.23e-19	18.0844
PRX	-1.7035	8.23e-19	18.0844
FOXN3	-1.37001	8.23e-19	18.0844
ADAMTS1	-2.45061	8.44e-19	18.0734
CLIP4	-2.24806	8.44e-19	18.0734
CCDC69	-2.80136	8.66e-19	18.0624
TMOD1	-2.23064	8.66e-19	18.0624
PELI2	-1.92427	8.88e-19	18.0514
SNX21	-1.07182	8.88e-19	18.0514
RYR3	-3.80818	9.11e-19	18.0404
C10orf128	-2.36468	9.11e-19	18.0404
MSRB3	-1.76768	9.11e-19	18.0404
ARAP3	-1.33353	9.11e-19	18.0404
DMGDH	-2.67031	9.58e-19	18.0184
RASSF9	-2.4612	9.58e-19	18.0184
NAALAD2	-3.10163	9.83e-19	18.0074
ELMOD3	-1.38884	9.83e-19	18.0074
FABP4	-6.01604	1.01e-18	17.9965
HOXA7	-2.67876	1.01e-18	17.9965
SOX17	-2.18789	1.01e-18	17.9965
MOCS1	-1.94949	1.03e-18	17.9855
OGN	-3.28834	1.06e-18	17.9745
INMT	-2.93332	1.06e-18	17.9745
SEC31B	-1.75429	1.06e-18	17.9745
THRB	-1.68357	1.09e-18	17.9635
D4S234E	-3.4324	1.12e-18	17.9525
SVEP1	-2.99745	1.12e-18	17.9525
RGS2	-2.3058	1.12e-18	17.9525
TRPC6	-1.46427	1.12e-18	17.9525
TRPC1	-1.40168	1.12e-18	17.9525
FAM189A2	-3.00205	1.14e-18	17.9416
ANKDD1A	-1.75167	1.17e-18	17.9306
IQSEC3	-2.82702	1.2e-18	17.9197
ADHFE1	-2.38008	1.2e-18	17.9197
SKAP2	-1.21707	1.2e-18	17.9197
RGN	-3.35314	1.23e-18	17.9087
PLEKHH2	-2.25647	1.23e-18	17.9087
NES	-1.67355	1.23e-18	17.9087
ABLIM1	-1.4008	1.23e-18	17.9087
HOXA3	-2.55922	1.3e-18	17.8868
QKI	-1.08811	1.3e-18	17.8868
VAMP2	-1.0708	1.3e-18	17.8868
MAOA	-3.57823	1.33e-18	17.8758
FGF2	-3.31241	1.33e-18	17.8758
ATF3	-2.23832	1.33e-18	17.8758
GNG11	-2.10621	1.33e-18	17.8758
MRGPRF	-2.3374	1.36e-18	17.8649
ASAM	-2.11143	1.36e-18	17.8649
CXorf36	-2.00879	1.36e-18	17.8649
CELF2	-1.94673	1.36e-18	17.8649
ANGPT1	-2.80821	1.44e-18	17.843
C5orf4	-2.59551	1.47e-18	17.8321
RBMS3	-2.19549	1.47e-18	17.8321
RNASE4	-1.46381	1.47e-18	17.8321
HCG11	-1.35885	1.47e-18	17.8321
RBP7	-2.5642	1.51e-18	17.8212
GSPT2	-1.5808	1.51e-18	17.8212
LOC654342	-1.29376	1.51e-18	17.8212
LOC644538	-1.61185	1.55e-18	17.8102
KAT2B	-1.25799	1.59e-18	17.7993
F3	-2.30219	1.63e-18	17.7884
PDGFRA	-1.53119	1.63e-18	17.7884
PLIN4	-5.72017	1.67e-18	17.7775
KCNIP2	-5.14641	1.67e-18	17.7775
GNAI1	-2.30162	1.71e-18	17.7666
PRDM5	-1.51794	1.71e-18	17.7666
NRIP2	-1.46696	1.71e-18	17.7666
EBF3	-2.72351	1.76e-18	17.7556
ACADVL	-1.018	1.76e-18	17.7556
LPL	-4.39466	1.8e-18	17.7447
ITPRIPL1	-2.97436	1.8e-18	17.7447
KLF10	-1.14007	1.8e-18	17.7447
PLIN1	-5.80493	1.85e-18	17.7338
TMEM178	-2.71178	1.85e-18	17.7338
ACVR1C	-4.56395	1.89e-18	17.7229
ROBO3	-2.53182	1.89e-18	17.7229
EGR2	-2.17423	1.89e-18	17.7229
DTX1	-2.45157	1.94e-18	17.712
NAALADL1	-1.49302	1.99e-18	17.7012
DZIP1L	-1.46901	1.99e-18	17.7012
ERG	-1.65982	2.04e-18	17.6903
RDH5	-4.44514	2.09e-18	17.6794
BMP2	-2.7731	2.09e-18	17.6794
MYH7B	-2.31342	2.09e-18	17.6794
FERMT2	-1.58649	2.09e-18	17.6794
LPAR6	-1.20115	2.09e-18	17.6794
CRYAB	-3.97573	2.15e-18	17.6685
KCNMB1	-2.87657	2.15e-18	17.6685
HABP4	-1.21875	2.15e-18	17.6685
TMEM100	-3.88648	2.2e-18	17.6576
AMT	-2.14357	2.2e-18	17.6576
PYROXD2	-1.77753	2.2e-18	17.6576
OR2A1	-1.41142	2.26e-18	17.6467
ECHDC1	-1.28437	2.26e-18	17.6467
RRAD	-2.31878	2.37e-18	17.625
GPD1	-5.96337	2.43e-18	17.6141
TCEAL2	-3.15668	2.43e-18	17.6141
LIX1L	-1.16014	2.43e-18	17.6141
NACAD	-1.96446	2.49e-18	17.6033
LOC728819	-1.7724	2.49e-18	17.6033
C10orf10	-2.24879	2.56e-18	17.5924
ZFP36	-2.08213	2.56e-18	17.5924
RPS6KA3	-1.17884	2.56e-18	17.5924
HADH	-1.08287	2.56e-18	17.5924
TFPI	-2.05731	2.62e-18	17.5816
ZC3H12B	-1.60709	2.62e-18	17.5816
LMO2	-1.36974	2.62e-18	17.5816
OLFML2A	-1.20663	2.62e-18	17.5816
CD34	-1.94	2.69e-18	17.5707
KLHL21	-1.40794	2.69e-18	17.5707
AMY2B	-2.21995	2.76e-18	17.5599
PPP1R15A	-1.44034	2.82e-18	17.549
FAM124A	-1.47724	2.9e-18	17.5382
ETS2	-1.30299	2.9e-18	17.5382
UBE2Q2P1	-1.81258	2.97e-18	17.5273
TNFRSF10D	-2.47113	3.04e-18	17.5165
LCA5	-1.18701	3.04e-18	17.5165
KIAA1614	-1.6873	3.12e-18	17.5057
B4GALT6	-1.34725	3.12e-18	17.5057
RRAS2	-1.23828	3.12e-18	17.5057
SAA2	-4.89789	3.2e-18	17.4948
MGAT3	-2.3208	3.2e-18	17.4948
PTCH1	-1.82809	3.2e-18	17.4948
MEOX1	-3.8346	3.28e-18	17.484
PVRL3	-1.93172	3.28e-18	17.484
PLA2R1	-1.45404	3.28e-18	17.484
PYGM	-3.75349	3.36e-18	17.4732
PKD1L2	-3.4188	3.36e-18	17.4732
ANO6	-1.09056	3.36e-18	17.4732
CCDC3	-2.4615	3.45e-18	17.4624
PAR-SN	-1.76425	3.45e-18	17.4624
KCNA6	-2.51356	3.54e-18	17.4516
LOC728723	-1.59968	3.54e-18	17.4516
IRX1	-3.55176	3.62e-18	17.4408
FGD4	-1.19211	3.62e-18	17.4408
ENPP2	-2.92258	3.72e-18	17.43
PIK3R1	-1.44205	3.72e-18	17.43
SCN4A	-3.5217	3.91e-18	17.4084
GALNTL2	-2.83654	3.91e-18	17.4084
HBA2	-3.99806	4e-18	17.3976
RASIP1	-1.7905	4e-18	17.3976
CSRP1	-1.43464	4e-18	17.3976
MICAL3	-1.09069	4e-18	17.3976
CCDC8	-2.11506	4.1e-18	17.3868
FAT2	-3.75937	4.21e-18	17.376
GPX3	-3.3919	4.31e-18	17.3652
PID1	-2.48419	4.31e-18	17.3652
CLIC5	-2.1519	4.31e-18	17.3652
ARRDC3	-1.29572	4.31e-18	17.3652
S1PR1	-1.95875	4.42e-18	17.3544
PTGFR	-3.0317	4.65e-18	17.3328
BIN1	-1.73854	4.65e-18	17.3328
FIGNL2	-1.39916	4.65e-18	17.3328
LRFN5	-2.62909	4.76e-18	17.3221
DLC1	-1.58522	4.76e-18	17.3221
CRYBG3	-1.80862	4.88e-18	17.3113
RECK	-1.63717	4.88e-18	17.3113
EPB41L2	-1.5973	4.88e-18	17.3113
MT1X	-2.31153	5.01e-18	17.3005
RND3	-1.82133	5.01e-18	17.3005
SFRP1	-4.87292	5.13e-18	17.2898
ABCD2	-3.75237	5.13e-18	17.2898
FAT4	-1.749	5.26e-18	17.279
RNF125	-1.36214	5.26e-18	17.279
NAP1L5	-1.20602	5.26e-18	17.279
PIWIL4	-1.87577	5.39e-18	17.2683
DUSP1	-2.04433	5.53e-18	17.2575
HBB	-4.30084	5.67e-18	17.2468
ALS2CR4	-1.08065	5.67e-18	17.2468
CLEC1A	-1.69058	5.81e-18	17.236
FHL5	-2.43002	6.1e-18	17.2145
LRRC34	-1.21476	6.1e-18	17.2145
ESR2	-2.2028	6.25e-18	17.2038
HDAC4	-1.12829	6.25e-18	17.2038
JPH2	-3.01026	6.41e-18	17.1931
SOD3	-2.81992	6.41e-18	17.1931
LARP6	-1.90543	6.41e-18	17.1931
STXBP1	-1.25483	6.41e-18	17.1931
AK5	-3.20323	6.57e-18	17.1823
LHX6	-2.04516	6.57e-18	17.1823
AKAP6	-2.01647	6.57e-18	17.1823
LIPE	-4.23314	6.74e-18	17.1716
RUNX1T1	-1.92572	7.08e-18	17.1502
AOC3	-3.34079	7.25e-18	17.1395
PTCH2	-2.18807	7.25e-18	17.1395
LOC338758	-1.45319	7.25e-18	17.1395
ARHGAP24	-1.30065	7.25e-18	17.1395
MAF	-1.20599	7.25e-18	17.1395
MAP7D3	-1.87118	7.81e-18	17.1073
ZBTB47	-1.0123	7.81e-18	17.1073
KLB	-3.78479	8e-18	17.0966
AOX1	-2.86363	8e-18	17.0966
C14orf49	-2.58923	8e-18	17.0966
AKAP12	-2.36253	8e-18	17.0966
RGNEF	-1.276	8e-18	17.0966
SAA1	-4.83124	8.41e-18	17.0753
PLP1	-3.78406	8.41e-18	17.0753
SPARCL1	-1.8037	8.41e-18	17.0753
SPRY1	-1.74812	8.41e-18	17.0753
EPAS1	-1.71387	8.41e-18	17.0753
CCND2	-1.31169	8.41e-18	17.0753
ACTG2	-3.80616	8.62e-18	17.0646
CCDC85A	-2.3924	8.62e-18	17.0646
GOLGA6L10	-1.42989	8.62e-18	17.0646
IFFO2	-1.75268	8.83e-18	17.0539
JAG2	-1.03115	8.83e-18	17.0539
CCDC152	-1.78703	9.05e-18	17.0432
ZNF132	-1.11988	9.05e-18	17.0432
GSTM5	-3.72938	9.28e-18	17.0325
PCOLCE2	-5.34147	9.51e-18	17.0218
ECSCR	-1.853	9.51e-18	17.0218
CHST3	-1.72252	9.51e-18	17.0218
LPCAT2	-1.28496	9.51e-18	17.0218
PPARG	-2.99365	9.75e-18	17.0112
ST7OT1	-1.42356	9.75e-18	17.0112
PCDH9	-3.33003	9.99e-18	17.0005
SOX7	-1.8831	9.99e-18	17.0005
PLEKHA4	-1.64766	1.02e-17	16.9898
ZC3H12C	-1.64804	1.05e-17	16.9792
PRKD1	-1.62898	1.05e-17	16.9792
EMP1	-1.56138	1.05e-17	16.9792
KLF13	-1.00057	1.05e-17	16.9792
MPL	-1.5522	1.08e-17	16.9685
MAGI1	-1.09652	1.08e-17	16.9685
ST6GALNAC3	-1.8393	1.1e-17	16.9579
RASL12	-1.52019	1.1e-17	16.9579
FBXW7	-1.02559	1.1e-17	16.9579
THRA	-1.26141	1.13e-17	16.9472
SACS	-1.25896	1.13e-17	16.9472
TK2	-1.05804	1.13e-17	16.9472
CD209	-2.72113	1.16e-17	16.9366
ANK2	-2.32823	1.16e-17	16.9366
DUSP6	-1.72095	1.16e-17	16.9366
LOXL4	-2.92091	1.19e-17	16.9259
KIT	-3.37329	1.22e-17	16.9153
FZD4	-2.21097	1.22e-17	16.9153
NAT8L	-3.18052	1.25e-17	16.9046
TP63	-3.10103	1.25e-17	16.9046
SCRN2	-1.42047	1.25e-17	16.9046
GRASP	-1.70357	1.28e-17	16.894
NUDT7	-1.57896	1.28e-17	16.894
NLRP1	-1.50446	1.28e-17	16.894
G0S2	-4.35668	1.31e-17	16.8834
MMRN2	-1.83676	1.31e-17	16.8834
FLJ10038	-1.17185	1.31e-17	16.8834
SHMT1	-1.04309	1.31e-17	16.8834
ASPRV1	-1.14633	1.34e-17	16.8727
C20orf160	-1.76289	1.37e-17	16.8621
ARID5A	-1.51425	1.37e-17	16.8621
C19orf12	-1.19343	1.37e-17	16.8621
AKR1C3	-2.44946	1.41e-17	16.8515
MEST	-1.89067	1.44e-17	16.8409
PLXNA4	-2.96234	1.48e-17	16.8303
WLS	-1.77234	1.48e-17	16.8303
ZNF502	-1.56623	1.48e-17	16.8303
SEMA3D	-2.63463	1.51e-17	16.8196
CYP11A1	-2.46644	1.55e-17	16.809
CDH12	-2.46121	1.55e-17	16.809
TMEM22	-1.88235	1.55e-17	16.809
ARHGAP19	-1.04036	1.55e-17	16.809
CFD	-3.84826	1.59e-17	16.7984
PNPLA7	-1.84238	1.59e-17	16.7984
PRICKLE2	-1.25593	1.59e-17	16.7984
WSCD1	-2.15489	1.63e-17	16.7878
MYCT1	-1.75958	1.67e-17	16.7772
SGCE	-1.53452	1.67e-17	16.7772
NOTCH4	-1.53045	1.67e-17	16.7772
C17orf91	-1.44392	1.67e-17	16.7772
TCF7L2	-1.20329	1.67e-17	16.7772
GAS2	-2.35846	1.71e-17	16.7666
ID4	-3.15057	1.75e-17	16.756
AKAP7	-1.12744	1.8e-17	16.7455
C1orf183	-1.65866	1.84e-17	16.7349
CHST7	-1.30813	1.84e-17	16.7349
ADRBK2	-1.41176	1.89e-17	16.7243
NEXN	-1.48893	1.93e-17	16.7137
C2CD2	-1.31026	1.93e-17	16.7137
ARHGAP10	-1.54696	1.98e-17	16.7031
TNFSF12	-1.11506	1.98e-17	16.7031
EFEMP1	-2.1669	2.03e-17	16.6926
KCNC4	-1.39751	2.18e-17	16.6609
ZNF660	-1.31454	2.18e-17	16.6609
SIRPA	-1.42599	2.24e-17	16.6503
GRK5	-1.31548	2.24e-17	16.6503
RBPMS	-1.19027	2.24e-17	16.6503
TIMP4	-4.65476	2.29e-17	16.6398
COX7A1	-2.38499	2.29e-17	16.6398
DDX26B	-1.40247	2.29e-17	16.6398
GNE	-1.02285	2.29e-17	16.6398
TUBG2	-1.03146	2.47e-17	16.6081
TWIST2	-2.48671	2.53e-17	16.5976
ZNF559	-1.01391	2.53e-17	16.5976
C3orf55	-3.06547	2.59e-17	16.5871
MYL9	-1.63884	2.59e-17	16.5871
FBLN5	-1.98568	2.65e-17	16.5765
KIF26A	-1.78687	2.65e-17	16.5765
OSBPL1A	-1.04364	2.72e-17	16.566
LOC375190	-1.02458	2.72e-17	16.566
HSPB7	-4.1953	2.78e-17	16.5555
PTGIS	-2.08933	2.78e-17	16.5555
ARRB1	-1.20539	2.78e-17	16.5555
GPR124	-1.5144	2.85e-17	16.5449
PER2	-1.18664	2.85e-17	16.5449
GLT25D2	-2.04498	2.92e-17	16.5344
FAM49A	-1.58433	2.92e-17	16.5344
GYG2	-3.33001	2.99e-17	16.5239
CYR61	-1.60973	2.99e-17	16.5239
EFNB1	-1.19802	2.99e-17	16.5239
CTNNAL1	-1.18103	2.99e-17	16.5239
GPR109A	-3.21456	3.07e-17	16.5134
PCCA	-1.13106	3.07e-17	16.5134
ARHGEF6	-1.55792	3.14e-17	16.5029
KLF8	-1.35457	3.14e-17	16.5029
PPARA	-1.54078	3.3e-17	16.4819
NCRNA00087	-2.18074	3.38e-17	16.4714
EGR3	-2.63434	3.46e-17	16.4609
HYAL1	-2.22594	3.46e-17	16.4609
EPB49	-1.66692	3.46e-17	16.4609
KLF6	-1.29204	3.46e-17	16.4609
PLEKHG5	-1.13459	3.54e-17	16.4504
MUSTN1	-2.43458	3.63e-17	16.4399
ADAMTS3	-1.74542	3.63e-17	16.4399
AOC2	-2.43293	3.72e-17	16.4294
UGP2	-1.02728	3.72e-17	16.4294
DPT	-3.15652	3.81e-17	16.419
IL17RD	-1.71076	3.81e-17	16.419
RFX2	-1.59716	3.81e-17	16.419
ITGA9	-1.47818	3.81e-17	16.419
CD36	-4.11707	3.9e-17	16.4085
MYOM2	-2.48731	3.9e-17	16.4085
SHANK3	-1.4678	4e-17	16.398
TCEAL5	-1.81954	4.1e-17	16.3875
DPY19L2	-2.41763	4.3e-17	16.3666
EHD2	-1.76248	4.3e-17	16.3666
SPTB	-1.62969	4.3e-17	16.3666
FEZ1	-1.60533	4.3e-17	16.3666
FLRT2	-1.96922	4.4e-17	16.3561
DCUN1D3	-1.00093	4.4e-17	16.3561
NAP1L2	-2.20149	4.62e-17	16.3352
ZNF662	-1.88814	4.62e-17	16.3352
PCDHB18	-1.30546	4.62e-17	16.3352
ACRC	-1.06026	4.62e-17	16.3352
PCDH18	-1.71517	4.73e-17	16.3248
GIMAP6	-1.57073	4.73e-17	16.3248
PRKCA	-1.66707	4.85e-17	16.3143
DLL1	-1.36701	4.85e-17	16.3143
NFAT5	-1.01812	4.85e-17	16.3143
PPP1R16B	-2.24401	4.97e-17	16.3039
LOC100240735	-1.7029	5.09e-17	16.2934
ST3GAL3	-1.09249	5.09e-17	16.2934
PPP2R2B	-2.24827	5.21e-17	16.283
MGLL	-2.1842	5.21e-17	16.283
BHMT2	-2.76804	5.34e-17	16.2726
KIRREL	-1.46671	5.34e-17	16.2726
EPHB1	-3.01241	5.47e-17	16.2621
SEMA6A	-1.96983	5.6e-17	16.2517
LOC401052	-1.58582	5.6e-17	16.2517
CCDC36	-1.90578	5.74e-17	16.2413
RNF150	-2.82056	5.88e-17	16.2309
FOS	-2.67125	5.88e-17	16.2309
EPS8	-1.06313	5.88e-17	16.2309
TSPYL2	-1.04686	5.88e-17	16.2309
MOSC1	-2.3055	6.02e-17	16.2205
ARHGEF15	-1.76576	6.02e-17	16.2205
ECHDC3	-1.48609	6.17e-17	16.21
NTRK2	-4.02883	6.31e-17	16.1996
SMAD9	-1.69354	6.31e-17	16.1996
JAM3	-1.20819	6.31e-17	16.1996
ODZ2	-2.45408	6.47e-17	16.1892
SLIT3	-2.00092	6.47e-17	16.1892
CTTNBP2	-2.55034	6.79e-17	16.1684
DAAM2	-1.75026	6.79e-17	16.1684
FAM43A	-1.33293	6.95e-17	16.158
SLC16A7	-2.65656	7.29e-17	16.1373
APBA1	-1.72172	7.29e-17	16.1373
PTH1R	-2.78605	7.47e-17	16.1269
LOC441869	-1.5943	7.47e-17	16.1269
JPH4	-1.55806	7.65e-17	16.1165
LGR4	-1.66825	7.83e-17	16.1061
MFAP4	-2.73832	8.02e-17	16.0957
LOC339524	-2.61113	8.02e-17	16.0957
PPL	-1.45475	8.02e-17	16.0957
C14orf128	-1.51571	8.41e-17	16.075
ISLR2	-1.40304	8.41e-17	16.075
RIMS3	-2.05579	8.62e-17	16.0646
MAFF	-1.75442	8.62e-17	16.0646
PDE7B	-1.67782	8.83e-17	16.0543
SEPP1	-1.66787	8.83e-17	16.0543
ABLIM3	-1.78545	9.04e-17	16.0439
ROBO4	-1.75923	9.04e-17	16.0439
TMEM47	-1.7796	9.26e-17	16.0336
C2orf88	-3.04472	9.48e-17	16.0232
ECHDC2	-1.13063	9.48e-17	16.0232
MET	-2.32874	9.94e-17	16.0025
MBNL2	-1.13535	9.94e-17	16.0025
NFIB	-2.34551	1.02e-16	15.9922
ALS2CL	-1.51078	1.02e-16	15.9922
SUN2	-1.00848	1.02e-16	15.9922
NECAB1	-2.62794	1.07e-16	15.9715
ZNF677	-1.81546	1.07e-16	15.9715
A2M	-1.37036	1.07e-16	15.9715
ABI3BP	-2.55318	1.09e-16	15.9612
GPR109B	-2.37749	1.09e-16	15.9612
C6orf145	-1.4182	1.09e-16	15.9612
DCN	-1.90411	1.12e-16	15.9508
MRAP2	-2.46327	1.15e-16	15.9405
FLNC	-2.1215	1.15e-16	15.9405
ACTA2	-1.67716	1.2e-16	15.9199
NLGN3	-1.23244	1.2e-16	15.9199
ZAK	-1.18322	1.2e-16	15.9199
RNF112	-1.943	1.23e-16	15.9096
ICAM2	-1.60043	1.23e-16	15.9096
PLTP	-1.47999	1.23e-16	15.9096
GPBAR1	-2.65335	1.26e-16	15.8993
C17orf51	-1.40269	1.26e-16	15.8993
ARHGEF4	-2.27327	1.29e-16	15.889
LOC91316	-1.18886	1.29e-16	15.889
FRMD4A	-1.06259	1.29e-16	15.889
TACC1	-1.71531	1.32e-16	15.8787
BEND5	-1.71323	1.32e-16	15.8787
CPE	-1.33502	1.32e-16	15.8787
FHOD3	-1.63862	1.35e-16	15.8684
KLF11	-1.13273	1.35e-16	15.8684
GPR133	-2.7302	1.42e-16	15.8478
ANKAR	-1.07306	1.42e-16	15.8478
NR4A1	-2.19284	1.45e-16	15.8375
TPPP	-2.19675	1.49e-16	15.8272
GPR116	-1.54282	1.49e-16	15.8272
PDZRN3	-1.35807	1.49e-16	15.8272
FNDC4	-1.7137	1.52e-16	15.8169
GPM6B	-2.24238	1.56e-16	15.8066
MID1	-2.05744	1.56e-16	15.8066
TUB	-1.47786	1.6e-16	15.7964
LOC100190939	-1.41526	1.64e-16	15.7861
MERTK	-1.08058	1.64e-16	15.7861
MAP3K8	-1.56138	1.68e-16	15.7758
LAMB3	-2.49893	1.8e-16	15.745
KCNT2	-1.55595	1.8e-16	15.745
CDH13	-1.36217	1.8e-16	15.745
PDP2	-1.0257	1.8e-16	15.745
TIPARP	-1.02277	1.8e-16	15.745
GFRA2	-2.99884	1.84e-16	15.7348
NCALD	-2.20683	1.84e-16	15.7348
KIAA1683	-2.1925	1.84e-16	15.7348
ADAMTSL4	-2.13284	1.84e-16	15.7348
EDA	-1.58534	1.84e-16	15.7348
ZNF167	-1.09905	1.84e-16	15.7348
IRS2	-1.91859	1.89e-16	15.7245
TBX15	-1.76611	1.89e-16	15.7245
MPZ	-2.39068	1.93e-16	15.7143
PCDHGA3	-1.96672	1.98e-16	15.704
MXRA7	-1.22277	1.98e-16	15.704
MT1L	-2.1832	2.02e-16	15.6938
LOC158376	-2.38463	2.07e-16	15.6836
MEIS1	-1.21968	2.07e-16	15.6836
C9orf130	-1.04755	2.07e-16	15.6836
AKR1C2	-4.33514	2.22e-16	15.6529
SLC6A16	-2.11482	2.22e-16	15.6529
NEDD9	-1.41423	2.22e-16	15.6529
FAM13AOS	-1.54281	2.28e-16	15.6426
ANKRD35	-2.37347	2.33e-16	15.6324
GABRE	-3.72829	2.39e-16	15.6222
CXCR2	-1.82671	2.39e-16	15.6222
LY6G5B	-1.15562	2.44e-16	15.612
LILRB5	-2.63217	2.5e-16	15.6018
PDLIM3	-1.92316	2.5e-16	15.6018
VWF	-1.83823	2.56e-16	15.5916
GAS1	-1.61898	2.56e-16	15.5916
S100B	-4.76535	2.62e-16	15.5814
ATP8B4	-1.51032	2.62e-16	15.5814
ST6GALNAC6	-1.17911	2.68e-16	15.5712
C13orf33	-2.36408	2.75e-16	15.561
TSPAN11	-1.59802	2.75e-16	15.561
SYT2	-1.50393	2.75e-16	15.561
C20orf132	-1.37394	2.75e-16	15.561
RASL10A	-2.26008	2.81e-16	15.5508
GRAMD3	-1.30062	2.81e-16	15.5508
DENND2C	-1.29885	2.81e-16	15.5508
PTPN14	-1.49905	2.95e-16	15.5304
MEF2C	-1.15056	3.02e-16	15.5202
AXIN2	-1.147	3.09e-16	15.51
CYP26B1	-2.15939	3.16e-16	15.4999
LOC100128288	-1.07483	3.16e-16	15.4999
KCTD14	-2.59842	3.24e-16	15.4897
PCDHGA6	-1.46847	3.24e-16	15.4897
ZNF391	-1.29673	3.24e-16	15.4897
NCRNA00219	-1.10131	3.24e-16	15.4897
VENTX	-1.37939	3.32e-16	15.4795
TLR4	-1.33584	3.32e-16	15.4795
ZNF483	-1.77171	3.39e-16	15.4693
APOBEC3C	-1.13534	3.39e-16	15.4693
SEMA3A	-1.73548	3.47e-16	15.4592
BMP6	-2.20238	3.56e-16	15.449
PRDM16	-2.01689	3.56e-16	15.449
LEPREL1	-2.06234	3.64e-16	15.4389
C18orf18	-1.09508	3.73e-16	15.4287
ARHGAP6	-1.49087	3.9e-16	15.4084
C1orf213	-1.06477	3.9e-16	15.4084
PTPRB	-1.60933	4e-16	15.3983
PDGFA	-1.26041	4.09e-16	15.3881
EMX2OS	-2.26249	4.19e-16	15.378
CCDC136	-1.72093	4.19e-16	15.378
BHLHE41	-1.52567	4.19e-16	15.378
LOC728392	-1.24323	4.19e-16	15.378
BACH2	-1.62217	4.39e-16	15.3577
MYO15B	-1.6868	4.49e-16	15.3476
CFI	-1.4961	4.6e-16	15.3375
FOXP2	-2.50991	4.71e-16	15.3274
TAGLN	-1.57585	4.82e-16	15.3173
ITSN1	-1.36924	4.82e-16	15.3173
WDR27	-1.25185	4.93e-16	15.3072
NAV3	-1.68946	5.05e-16	15.2971
RRAGD	-1.48682	5.16e-16	15.2869
PHLDB1	-1.18506	5.16e-16	15.2869
CAMK1	-1.32693	5.41e-16	15.2667
KIAA0427	-1.24011	5.41e-16	15.2667
LOC401093	-1.80327	5.54e-16	15.2567
LRRC4B	-1.91778	5.67e-16	15.2466
EPHA2	-1.43976	5.67e-16	15.2466
EGFR	-2.85266	5.94e-16	15.2264
CDH23	-2.38248	6.08e-16	15.2163
CCDC141	-2.35485	6.08e-16	15.2163
C22orf23	-1.37872	6.08e-16	15.2163
AKR1C1	-4.16326	6.22e-16	15.2062
RPS6KA2	-1.06436	6.22e-16	15.2062
DGAT2	-2.91123	6.37e-16	15.1962
FAM95B1	-1.66938	6.37e-16	15.1962
TTLL3	-1.05397	6.37e-16	15.1962
GIMAP5	-1.69303	6.67e-16	15.176
MCAM	-1.85898	6.82e-16	15.166
LOC80054	-1.51817	6.98e-16	15.1559
LRCH2	-1.38178	7.15e-16	15.1458
ABHD6	-1.18171	7.31e-16	15.1358
TPTE2P1	-1.94786	7.49e-16	15.1257
ZCCHC24	-1.57015	7.49e-16	15.1257
DDR2	-1.95187	7.84e-16	15.1057
GULP1	-1.56636	7.84e-16	15.1057
KCNJ2	-1.52876	7.84e-16	15.1057
AIFM2	-1.68043	8.02e-16	15.0956
APOLD1	-1.58	8.21e-16	15.0856
SERPINF2	-1.52113	8.21e-16	15.0856
TNFRSF8	-2.01145	8.4e-16	15.0755
PCDHB15	-1.28241	8.4e-16	15.0755
ADAMTS9	-1.52337	8.6e-16	15.0655
ACO1	-1.44144	8.6e-16	15.0655
FLT4	-1.30533	8.6e-16	15.0655
STBD1	-1.44336	8.8e-16	15.0555
ANTXR2	-1.42119	8.8e-16	15.0555
LOC100302650	-1.98927	9.01e-16	15.0455
SRL	-1.98291	9.01e-16	15.0455
PI15	-3.37792	9.22e-16	15.0355
MOBKL2B	-1.85759	9.22e-16	15.0355
PAR5	-2.01197	9.65e-16	15.0154
HOXD3	-1.74227	9.65e-16	15.0154
GNG7	-1.67331	9.88e-16	15.0054
TEK	-1.63263	1.01e-15	14.9954
UST	-1.54412	1.01e-15	14.9954
ECM2	-2.04411	1.03e-15	14.9854
PTX3	-3.06309	1.06e-15	14.9754
USP53	-1.10198	1.06e-15	14.9754
LAMA3	-2.50335	1.08e-15	14.9654
VGLL3	-1.64868	1.11e-15	14.9554
SATB1	-1.53927	1.11e-15	14.9554
EMILIN2	-1.49708	1.13e-15	14.9454
C21orf63	-1.31579	1.13e-15	14.9454
HSPA12B	-1.58539	1.19e-15	14.9255
C1orf115	-1.56305	1.19e-15	14.9255
KPNA5	-1.03177	1.19e-15	14.9255
ARRDC4	-1.05743	1.21e-15	14.9155
CCL28	-3.07801	1.24e-15	14.9055
C7orf58	-2.44571	1.24e-15	14.9055
NAV2	-1.52417	1.24e-15	14.9055
CAB39L	-1.31468	1.24e-15	14.9055
RHOQ	-1.25793	1.24e-15	14.9055
FXYD6	-1.44562	1.27e-15	14.8955
SOCS2	-1.9847	1.43e-15	14.8457
CLIP3	-1.05239	1.43e-15	14.8457
GPR34	-1.62742	1.46e-15	14.8358
ANGPTL4	-2.61202	1.49e-15	14.8258
SLC26A4	-2.08139	1.53e-15	14.8159
EPDR1	-1.61573	1.53e-15	14.8159
GIMAP7	-1.69158	1.56e-15	14.806
DPYD	-1.27717	1.56e-15	14.806
PTGS2	-2.79792	1.6e-15	14.796
ALPL	-2.04219	1.6e-15	14.796
EGFL8	-1.24679	1.64e-15	14.7861
NNAT	-3.8453	1.71e-15	14.7662
ZDBF2	-1.60843	1.71e-15	14.7662
KLHL4	-1.78456	1.75e-15	14.7563
TRIM68	-1.03378	1.79e-15	14.7464
TMEM37	-2.40983	1.83e-15	14.7365
PREX2	-2.29492	1.83e-15	14.7365
BEGAIN	-1.78588	1.96e-15	14.7068
HSD17B11	-1.30177	1.96e-15	14.7068
ARC	-3.00004	2.01e-15	14.6968
SGK1	-1.38641	2.01e-15	14.6968
HOXD9	-1.27692	2.01e-15	14.6968
CHRFAM7A	-1.2576	2.01e-15	14.6968
SCN2A	-3.2156	2.06e-15	14.687
CMTM7	-1.50464	2.06e-15	14.687
TLE2	-1.35528	2.06e-15	14.687
MAP3K5	-1.03864	2.06e-15	14.687
GDPD5	-1.6301	2.1e-15	14.6771
LOC100134259	-1.26625	2.1e-15	14.6771
ACSL1	-2.05623	2.15e-15	14.6672
COL23A1	-1.78719	2.15e-15	14.6672
GIMAP1	-1.59745	2.2e-15	14.6573
NMB	-1.98154	2.25e-15	14.6474
FAM89A	-2.3186	2.41e-15	14.6178
RNF217	-1.1903	2.52e-15	14.598
MRC1	-2.23545	2.58e-15	14.5881
ME3	-1.55074	2.58e-15	14.5881
NR5A2	-1.44137	2.58e-15	14.5881
RGAG4	-1.26566	2.58e-15	14.5881
WTIP	-1.12278	2.58e-15	14.5881
CSDAP1	-1.29299	2.64e-15	14.5783
PECAM1	-1.41242	2.7e-15	14.5684
FGFR1	-1.37349	2.76e-15	14.5586
DBC1	-3.25481	2.83e-15	14.5487
CDC42EP2	-1.26766	2.83e-15	14.5487
ACAA2	-1.13649	2.89e-15	14.5389
STARD8	-1.04922	2.89e-15	14.5389
EPHB6	-2.34275	2.96e-15	14.529
GNG2	-1.70079	3.09e-15	14.5094
SESN1	-1.00558	3.17e-15	14.4995
PKDCC	-2.2336	3.31e-15	14.4799
VLDLR	-1.73451	3.31e-15	14.4799
LPHN2	-1.38047	3.47e-15	14.4602
RHOU	-1.8544	3.54e-15	14.4504
CDH5	-1.43751	3.54e-15	14.4504
DAPK2	-1.28451	3.54e-15	14.4504
PKN3	-1.10043	3.54e-15	14.4504
LOC650368	-1.09844	3.63e-15	14.4406
SH3TC2	-2.12392	3.71e-15	14.4308
ADRA2B	-1.76625	3.71e-15	14.4308
CNRIP1	-1.58225	3.71e-15	14.4308
ZNF540	-1.1345	3.71e-15	14.4308
FIGN	-2.25234	3.79e-15	14.421
SEMA6D	-2.21883	3.88e-15	14.4112
ATP1B2	-1.86379	3.88e-15	14.4112
KALRN	-1.29346	4.06e-15	14.3916
FMNL2	-1.25209	4.06e-15	14.3916
TMEM170B	-1.24183	4.06e-15	14.3916
RNF145	-1.22262	4.06e-15	14.3916
PGAP1	-1.07187	4.06e-15	14.3916
CSDA	-1.23551	4.15e-15	14.3818
MMP28	-2.03702	4.54e-15	14.3426
TMOD2	-1.26994	4.54e-15	14.3426
CABC1	-1.18334	4.54e-15	14.3426
STON1	-1.19602	4.75e-15	14.3231
SHROOM4	-1.13327	4.75e-15	14.3231
GLDN	-2.50173	4.86e-15	14.3133
STX11	-1.8152	4.86e-15	14.3133
EDN1	-1.71378	4.86e-15	14.3133
PPAPDC3	-1.52534	4.86e-15	14.3133
PNPLA2	-1.63268	4.97e-15	14.3036
ARL10	-1.07766	4.97e-15	14.3036
APOD	-3.18105	5.32e-15	14.2743
SYT15	-1.94262	5.32e-15	14.2743
SLC25A25	-1.14859	5.44e-15	14.2645
AMIGO1	-1.03598	5.44e-15	14.2645
LOC100126784	-1.97941	5.56e-15	14.2548
VIM	-1.41448	5.69e-15	14.245
APCDD1L	-2.51298	5.82e-15	14.2353
GPRC5B	-1.62265	5.82e-15	14.2353
ELTD1	-1.40915	5.82e-15	14.2353
LYSMD4	-1.21326	5.82e-15	14.2353
KRT5	-3.86677	5.95e-15	14.2256
PRKAR2B	-1.97944	5.95e-15	14.2256
C1QTNF7	-2.56868	6.08e-15	14.2158
GOLGA8A	-1.86477	6.08e-15	14.2158
CELF6	-1.36923	6.08e-15	14.2158
MMD	-2.0166	6.36e-15	14.1964
PCDHGB6	-1.69155	6.36e-15	14.1964
LOC100130015	-1.20898	6.36e-15	14.1964
TMBIM1	-1.0173	6.65e-15	14.1769
RCAN1	-1.96016	6.96e-15	14.1575
ANGPTL2	-1.64095	6.96e-15	14.1575
PTPRM	-1.32792	6.96e-15	14.1575
TRIM2	-1.71617	7.12e-15	14.1478
TTC23	-1.13842	7.12e-15	14.1478
TMEM133	-1.20799	7.44e-15	14.1284
PRDM11	-1.15373	7.44e-15	14.1284
ARGLU1	-1.04031	7.44e-15	14.1284
SYNPO	-1.60816	7.61e-15	14.1187
FES	-1.0925	7.61e-15	14.1187
ZFP2	-1.06269	7.61e-15	14.1187
SLC9A9	-1.59849	7.96e-15	14.0993
PCDHB7	-1.31114	7.96e-15	14.0993
TPM2	-1.50462	8.14e-15	14.0896
FGF7	-1.71578	8.51e-15	14.0702
EBF2	-2.19589	8.7e-15	14.0605
LDHB	-1.71322	8.7e-15	14.0605
PDE3B	-2.90818	9.51e-15	14.0218
HOXA9	-2.50338	9.51e-15	14.0218
ACSL4	-1.22555	9.94e-15	14.0025
BCHE	-2.50386	1.02e-14	13.9929
PCDHGA9	-1.50546	1.02e-14	13.9929
GOLGA8B	-1.77122	1.04e-14	13.9832
SH3BP5	-1.01129	1.04e-14	13.9832
STAC2	-4.65943	1.06e-14	13.9736
VIPR1	-1.4461	1.11e-14	13.9543
ROR1	-1.42621	1.14e-14	13.9446
SNCG	-2.88874	1.16e-14	13.935
LYNX1	-2.01468	1.16e-14	13.935
C19orf76	-1.73163	1.21e-14	13.9157
DOCK11	-1.71627	1.21e-14	13.9157
ALDH1A3	-2.02951	1.24e-14	13.9061
TMEM55A	-1.14805	1.27e-14	13.8965
SULT1C4	-1.88062	1.33e-14	13.8773
FLI1	-1.23553	1.33e-14	13.8773
KIAA0754	-1.20949	1.36e-14	13.8676
PFKFB3	-1.63095	1.42e-14	13.8484
MYCBP2	-1.0173	1.45e-14	13.8388
FAM7A3	-1.56854	1.51e-14	13.8196
C6orf204	-1.18021	1.51e-14	13.8196
HAND2	-1.49166	1.58e-14	13.8005
TTN	-1.32316	1.62e-14	13.7909
CLIC2	-1.26943	1.65e-14	13.7813
NOV	-1.74216	1.81e-14	13.743
SV2B	-2.31093	1.85e-14	13.7334
NCAM1	-2.70565	1.89e-14	13.7239
C11orf92	-2.72407	1.97e-14	13.7048
TMEM71	-2.31176	2.15e-14	13.6666
PALM	-1.64283	2.3e-14	13.638
RASL11A	-1.51769	2.3e-14	13.638
C6orf163	-1.26934	2.3e-14	13.638
IGF1	-2.46189	2.4e-14	13.6189
PGM1	-1.08004	2.4e-14	13.6189
EYS	-1.56688	2.46e-14	13.6094
TUBB6	-1.33414	2.46e-14	13.6094
CARD6	-1.23518	2.46e-14	13.6094
LTBP2	-1.07133	2.46e-14	13.6094
ZNF366	-1.56112	2.57e-14	13.5904
MT1E	-1.48085	2.57e-14	13.5904
OBSCN	-1.58116	2.74e-14	13.5619
ETV5	-1.26026	2.86e-14	13.5429
FZD7	-1.45624	2.99e-14	13.5239
ANXA3	-1.95463	3.2e-14	13.4955
LAMA2	-1.79632	3.34e-14	13.4765
CACNA2D1	-1.79657	3.41e-14	13.467
EFNB3	-1.57331	3.41e-14	13.467
PPP2R1B	-1.07371	3.41e-14	13.467
PCDHB4	-1.40766	3.49e-14	13.4576
MAPK10	-2.20658	3.64e-14	13.4387
ZNF471	-1.36686	3.64e-14	13.4387
C6orf174	-1.79706	3.72e-14	13.4292
SEMA3C	-1.18415	3.89e-14	13.4103
NKAIN2	-1.7876	3.97e-14	13.4009
TRO	-1.26883	3.97e-14	13.4009
LRP1	-1.50426	4.06e-14	13.3914
PPP1R3G	-1.53589	4.24e-14	13.3725
SNCAIP	-1.79992	4.33e-14	13.3631
RILP	-1.36496	4.33e-14	13.3631
NR4A3	-1.93426	4.43e-14	13.3537
PLD1	-1.317	4.43e-14	13.3537
AVPI1	-1.22097	4.43e-14	13.3537
2018-09-04	-1.13045	4.43e-14	13.3537
IL6R	-1.33496	4.63e-14	13.3348
CYGB	-1.50544	4.73e-14	13.3254
RARB	-1.29444	4.73e-14	13.3254
INHBB	-1.49359	4.83e-14	13.316
HAAO	-1.65866	4.94e-14	13.3066
ABCA1	-1.11146	5.04e-14	13.2972
RASD1	-2.44059	5.15e-14	13.2878
CPNE8	-1.26482	5.15e-14	13.2878
HSD11B1	-2.49157	5.27e-14	13.2784
MPPED2	-2.14994	5.38e-14	13.269
PCDH19	-1.79819	5.5e-14	13.2596
AGPAT9	-1.77561	5.5e-14	13.2596
PLEKHF1	-1.26878	5.5e-14	13.2596
AFAP1L1	-1.26087	5.5e-14	13.2596
CYTL1	-1.82565	5.62e-14	13.2502
PELI1	-1.21364	6.13e-14	13.2127
NMNAT2	-2.82401	6.26e-14	13.2033
MYLK4	-1.46937	6.26e-14	13.2033
FOLR2	-1.95956	6.54e-14	13.1846
GJC2	-1.30177	6.68e-14	13.1752
PCDHB12	-1.08214	6.68e-14	13.1752
THRSP	-3.69772	6.97e-14	13.1565
TCF7	-1.24732	6.97e-14	13.1565
GPR125	-1.0139	6.97e-14	13.1565
MYRIP	-1.88694	7.13e-14	13.1472
ABCC6	-2.20628	7.28e-14	13.1378
C4orf38	-1.44723	8.11e-14	13.0911
TMEM20	-1.10864	8.65e-14	13.0631
TYRO3	-1.61851	8.83e-14	13.0538
GNRH1	-1.43957	8.83e-14	13.0538
ARHGAP31	-1.04136	8.83e-14	13.0538
ABCC9	-1.75084	9.03e-14	13.0445
GRID1	-1.32433	9.03e-14	13.0445
KLF2	-1.53728	9.42e-14	13.0259
C9orf66	-1.3294	9.42e-14	13.0259
DNHD1	-1.04688	9.42e-14	13.0259
MCTP2	-1.61492	9.63e-14	13.0166
LAMA1	-1.53992	9.63e-14	13.0166
GPR75	-1.31055	9.63e-14	13.0166
RAG1	-1.13333	9.63e-14	13.0166
LOC650623	-1.05898	9.63e-14	13.0166
FBXO17	-1.39519	9.83e-14	13.0073
GAS6	-1.11902	9.83e-14	13.0073
TRNP1	-1.38154	1e-13	12.998
FAM47E	-1.25458	1e-13	12.998
PLA2G4A	-2.44069	1.03e-13	12.9887
BEND7	-1.70761	1.03e-13	12.9887
MFNG	-1.32022	1.05e-13	12.9794
LY75	-1.37002	1.07e-13	12.9701
HSPA12A	-1.45813	1.12e-13	12.9516
CCDC89	-1.10594	1.14e-13	12.9423
ZSCAN23	-2.08242	1.17e-13	12.933
CTF1	-1.51003	1.17e-13	12.933
CYP39A1	-2.59696	1.22e-13	12.9145
FGL2	-1.45251	1.27e-13	12.8959
DLG2	-1.52044	1.3e-13	12.8867
CLEC14A	-1.32016	1.3e-13	12.8867
ETV3L	-1.46379	1.33e-13	12.8774
DIRAS3	-1.9727	1.35e-13	12.8682
ID1	-1.46696	1.35e-13	12.8682
DSEL	-1.34188	1.35e-13	12.8682
SEC16B	-1.0731	1.35e-13	12.8682
SPEG	-1.53659	1.41e-13	12.8497
C7orf31	-1.0596	1.41e-13	12.8497
PLA2G5	-1.80631	1.44e-13	12.8405
DHRS3	-1.21026	1.51e-13	12.822
PRELP	-2.22697	1.54e-13	12.8128
PCBP3	-2.01193	1.54e-13	12.8128
PKNOX2	-2.44034	1.64e-13	12.7851
TIE1	-1.23993	1.64e-13	12.7851
RGMA	-2.37871	1.68e-13	12.7759
LDB3	-1.62094	1.68e-13	12.7759
BTBD11	-1.59109	1.68e-13	12.7759
PCSK5	-1.53834	1.68e-13	12.7759
ARHGAP26	-1.29991	1.75e-13	12.7575
ALDH2	-1.84033	1.79e-13	12.7483
PDE5A	-1.50468	1.79e-13	12.7483
TSSK3	-1.19655	1.82e-13	12.7391
LOH3CR2A	-1.29758	1.9e-13	12.7207
SCARF1	-1.10253	1.9e-13	12.7207
ACVRL1	-1.09419	1.94e-13	12.7115
RBPMS2	-1.66596	1.98e-13	12.7023
ABCG2	-1.63835	2.03e-13	12.6931
TSPAN2	-1.07386	2.07e-13	12.6839
SPNS2	-1.30822	2.16e-13	12.6656
C6orf105	-1.52125	2.25e-13	12.6472
ZNF154	-1.47682	2.25e-13	12.6472
OXER1	-1.41614	2.3e-13	12.6381
RNF157	-1.94832	2.4e-13	12.6197
IL6	-2.92559	2.45e-13	12.6106
FRMD3	-2.01431	2.45e-13	12.6106
PKDREJ	-1.38232	2.45e-13	12.6106
IGJ	-2.64612	2.56e-13	12.5923
ZDHHC2	-1.32041	2.78e-13	12.5557
PLCD3	-1.14258	2.78e-13	12.5557
PARD3B	-1.12211	2.78e-13	12.5557
PRUNE2	-1.79146	2.96e-13	12.5284
IL34	-2.09514	3.03e-13	12.5192
ZNF488	-1.81408	3.03e-13	12.5192
TCF7L1	-1.63702	3.09e-13	12.5101
PHLDB2	-1.23689	3.09e-13	12.5101
SCHIP1	-1.09617	3.09e-13	12.5101
LDHD	-1.85189	3.15e-13	12.501
FADS3	-1.48062	3.29e-13	12.4828
TWIST1	-1.47305	3.29e-13	12.4828
NCOA7	-1.34942	3.29e-13	12.4828
BVES	-1.35928	3.36e-13	12.4737
ADRA2A	-1.75531	3.43e-13	12.4646
ERRFI1	-1.19273	3.43e-13	12.4646
C5orf62	-1.15813	3.43e-13	12.4646
LRRC8C	-1.12428	3.43e-13	12.4646
SLC2A12	-1.39744	3.5e-13	12.4555
KIAA1529	-1.18677	3.5e-13	12.4555
PCDHGA2	-1.90937	3.58e-13	12.4464
LONRF3	-1.73251	3.58e-13	12.4464
ZDHHC15	-1.49891	3.58e-13	12.4464
GLYCTK	-1.13395	3.58e-13	12.4464
CEBPA	-1.69848	3.81e-13	12.4191
GALNT12	-1.59255	3.89e-13	12.4101
ZNF423	-1.37299	3.89e-13	12.4101
ZEB2	-1.26773	3.89e-13	12.4101
CHST2	-1.34436	3.97e-13	12.401
TRIM29	-2.54205	4.14e-13	12.3828
MFSD4	-2.15178	4.14e-13	12.3828
RAB6B	-1.51633	4.23e-13	12.3738
MBNL3	-1.27197	4.23e-13	12.3738
ITGA6	-1.1304	4.23e-13	12.3738
PDZD4	-2.03786	4.32e-13	12.3647
SGSM1	-1.58716	4.32e-13	12.3647
TLL1	-1.55494	4.32e-13	12.3647
ITGB1BP1	-1.01221	4.6e-13	12.3376
LOC283174	-2.10069	4.69e-13	12.3285
LOC100131434	-1.37661	4.79e-13	12.3195
ADM	-1.96614	4.89e-13	12.3104
DKK3	-1.3184	4.89e-13	12.3104
TMCC3	-1.10031	4.89e-13	12.3104
CALB2	-2.96283	5e-13	12.3014
NLGN4X	-1.87627	5e-13	12.3014
IPW	-1.38025	5e-13	12.3014
HRASLS5	-3.01887	5.1e-13	12.2923
CALCR	-1.99841	5.1e-13	12.2923
MYC	-1.41016	5.1e-13	12.2923
CECR7	-1.8109	5.21e-13	12.2833
SDK1	-1.54723	5.43e-13	12.2653
ETV1	-1.04925	5.43e-13	12.2653
BEST1	-1.00036	5.66e-13	12.2472
REM1	-1.47329	5.78e-13	12.2382
MIR17HG	-1.43912	5.78e-13	12.2382
PM20D2	-1.87703	5.9e-13	12.2292
PEMT	-1.0503	5.9e-13	12.2292
FZD5	-1.1819	6.02e-13	12.2202
MAP6	-1.25787	6.15e-13	12.2112
MRVI1	-1.08258	6.15e-13	12.2112
SOX5	-2.14135	6.28e-13	12.2022
SLIT2	-1.31397	6.41e-13	12.1932
SERPING1	-1.26092	6.41e-13	12.1932
EDA2R	-1.22883	6.96e-13	12.1572
FAM18A	-1.07111	6.96e-13	12.1572
CXCR7	-1.48724	7.41e-13	12.1303
TCN2	-1.09928	7.41e-13	12.1303
TGFB1I1	-1.05169	7.56e-13	12.1213
RNF39	-1.41909	7.72e-13	12.1124
SEMA5A	-1.40974	7.72e-13	12.1124
DNM1P35	-1.12448	7.72e-13	12.1124
FAT1	-1.22291	8.05e-13	12.0944
CCRL1	-1.63245	8.38e-13	12.0765
C8orf42	-1.25084	8.74e-13	12.0586
OAF	-1.01131	8.74e-13	12.0586
DOK5	-1.28762	8.92e-13	12.0497
LOC100271722	-1.11087	9.1e-13	12.0408
HBEGF	-1.10515	9.1e-13	12.0408
LAMC2	-1.75637	9.49e-13	12.0229
MAMLD1	-1.24433	9.49e-13	12.0229
FAM184A	-1.88844	9.68e-13	12.014
CD248	-1.4938	9.88e-13	12.005
DZIP1	-1.02275	9.88e-13	12.005
SELP	-2.61899	1.14e-12	11.9427
PDE9A	-1.86531	1.14e-12	11.9427
TPPP3	-1.72756	1.16e-12	11.9338
FILIP1L	-1.06582	1.16e-12	11.9338
PPP1R1B	-2.89726	1.26e-12	11.8982
SLC29A4	-2.24527	1.34e-12	11.8716
ZBTB20	-1.18599	1.37e-12	11.8627
RASGRP2	-1.77679	1.4e-12	11.8538
GALNTL1	-1.8421	1.49e-12	11.8273
LAMC3	-1.89754	1.52e-12	11.8184
NFIL3	-1.19475	1.52e-12	11.8184
PCDHGA11	-1.27945	1.61e-12	11.7919
C12orf68	-1.14205	1.65e-12	11.783
KIF17	-1.35013	1.72e-12	11.7653
GCNT4	-1.63497	1.75e-12	11.7565
KCNJ8	-1.3118	1.82e-12	11.7389
AGER	-1.09738	1.86e-12	11.73
MITF	-1.01055	1.86e-12	11.73
SH3RF2	-2.04796	1.9e-12	11.7212
TLR3	-1.04718	1.9e-12	11.7212
PTPLA	-1.66976	1.94e-12	11.7124
C21orf49	-1.08728	1.94e-12	11.7124
OLFML1	-1.21332	1.98e-12	11.7036
L3MBTL4	-2.31165	2.1e-12	11.6772
CPM	-1.57578	2.15e-12	11.6684
ANO2	-1.78191	2.33e-12	11.6333
C14orf132	-1.31737	2.47e-12	11.6069
TBX18	-1.21413	2.47e-12	11.6069
CPXM2	-1.44628	2.52e-12	11.5982
MAP2K6	-1.14476	2.52e-12	11.5982
GJD3	-1.06546	2.52e-12	11.5982
ST6GALNAC1	-2.44611	2.68e-12	11.5719
CEBPD	-1.14668	2.68e-12	11.5719
FAM135A	-1.02378	2.73e-12	11.5631
CPAMD8	-2.23054	2.79e-12	11.5544
USP2	-1.43818	2.85e-12	11.5456
LPIN1	-1.21489	2.85e-12	11.5456
C10orf116	-1.98673	3.02e-12	11.5194
COL14A1	-2.01718	3.09e-12	11.5107
PC	-1.23175	3.09e-12	11.5107
EPHA4	-1.33015	3.21e-12	11.4932
MECOM	-1.11924	3.21e-12	11.4932
RARRES2	-1.63421	3.28e-12	11.4845
DPP4	-1.57128	3.28e-12	11.4845
PPARGC1A	-2.48724	3.34e-12	11.4758
HEY2	-1.69743	3.34e-12	11.4758
MFGE8	-1.55525	3.34e-12	11.4758
SLCO3A1	-1.01869	3.34e-12	11.4758
PLCL2	-1.14414	3.41e-12	11.467
C17orf57	-1.08245	3.41e-12	11.467
OXCT1	-1.02877	3.55e-12	11.4496
PTGDS	-2.25901	3.7e-12	11.4322
SLC14A1	-1.89031	3.7e-12	11.4322
ZNF521	-1.25707	3.7e-12	11.4322
SOX8	-2.45467	3.77e-12	11.4235
FAM124B	-1.19039	3.77e-12	11.4235
SCML1	-1.25202	3.85e-12	11.4148
MST1P2	-1.60378	3.93e-12	11.4061
RCSD1	-1.07648	4.17e-12	11.3801
SORBS2	-1.63149	4.34e-12	11.3627
LOC400931	-1.47366	4.34e-12	11.3627
PTGDR	-1.44626	4.43e-12	11.354
C7	-3.31773	4.51e-12	11.3454
NYNRIN	-1.03622	4.7e-12	11.328
PKP1	-2.78727	4.79e-12	11.3194
KCNJ12	-1.56984	4.99e-12	11.3021
DDIT4L	-1.70073	5.09e-12	11.2934
FAM180A	-1.26473	5.09e-12	11.2934
FMOD	-1.50658	5.4e-12	11.2675
FAM20A	-1.10035	5.4e-12	11.2675
SLC4A4	-2.81839	5.51e-12	11.2588
C6orf164	-1.1086	5.51e-12	11.2588
C2CD4C	-1.65992	5.85e-12	11.233
RETSAT	-1.21036	5.85e-12	11.233
TM4SF18	-1.83621	5.97e-12	11.2243
RAB9B	-1.22034	6.21e-12	11.2071
PPARGC1B	-1.30147	6.59e-12	11.1813
P2RY13	-1.20983	6.59e-12	11.1813
IGF2	-1.65682	6.72e-12	11.1727
PAPLN	-1.16615	6.72e-12	11.1727
RASGEF1B	-1.04007	6.72e-12	11.1727
L3MBTL	-1.2445	6.99e-12	11.1555
ESAM	-1.06621	7.13e-12	11.1469
C3orf54	-1.03235	7.13e-12	11.1469
SLC25A18	-2.06341	7.27e-12	11.1383
SLC26A7	-1.8991	7.42e-12	11.1297
FAM129A	-1.42098	7.42e-12	11.1297
PDE1B	-1.49494	7.57e-12	11.1211
ZNF334	-1.86768	7.87e-12	11.104
STOX2	-1.69569	8.19e-12	11.0869
ARHGEF37	-1.1979	8.19e-12	11.0869
LRMP	-1.42567	8.35e-12	11.0783
LRRC37A4	-1.09296	9.04e-12	11.0441
PLB1	-1.04713	9.4e-12	11.027
ALPK3	-1.21959	9.77e-12	11.0099
BAALC	-1.94556	1.02e-11	10.9928
NFATC2	-1.09972	1.02e-11	10.9928
AKAP3	-1.16829	1.08e-11	10.9673
CYBRD1	-1.27021	1.1e-11	10.9587
PHLDA1	-1.08903	1.12e-11	10.9502
TSPAN6	-1.01249	1.12e-11	10.9502
HGF	-1.2472	1.19e-11	10.9247
ZNF608	-1.23236	1.29e-11	10.8907
SIRPB1	-1.05616	1.29e-11	10.8907
GAB3	-1.06804	1.31e-11	10.8823
LIMS3-LOC440895	-1.04841	1.31e-11	10.8823
CITED1	-2.96209	1.36e-11	10.8653
CDKN2C	-1.24012	1.36e-11	10.8653
GUCY1A3	-1.07221	1.39e-11	10.8568
ADCY5	-3.05807	1.42e-11	10.8483
GPR64	-2.21837	1.42e-11	10.8483
P2RY14	-1.42785	1.42e-11	10.8483
TTYH1	-3.80341	1.45e-11	10.8399
PRRG1	-1.10037	1.45e-11	10.8399
RFTN2	-1.06008	1.47e-11	10.8314
ACSM3	-1.64112	1.5e-11	10.8229
C2orf74	-1.03342	1.5e-11	10.8229
PDE8B	-2.07009	1.53e-11	10.8145
RNF165	-1.75782	1.53e-11	10.8145
C4orf31	-1.83642	1.59e-11	10.7976
HOXA10	-1.7006	1.59e-11	10.7976
TUBB2A	-1.09479	1.59e-11	10.7976
RAMP2	-1.18632	1.66e-11	10.7807
GEM	-1.26447	1.86e-11	10.7301
C1QTNF1	-1.47147	1.9e-11	10.7217
AFF2	-1.52174	2.09e-11	10.6796
SOCS3	-1.45108	2.09e-11	10.6796
FBXL22	-1.02774	2.09e-11	10.6796
EML5	-1.07936	2.17e-11	10.6628
MCTP1	-1.17403	2.26e-11	10.646
PDE1A	-1.33091	2.49e-11	10.6041
APOL3	-1.02561	2.64e-11	10.579
CDC42EP3	-1.0084	2.85e-11	10.5456
ACSL5	-1.24042	2.9e-11	10.5373
CR1	-2.07686	3.02e-11	10.5206
PLLP	-1.22459	3.02e-11	10.5206
BOK	-1.15854	3.19e-11	10.4956
CSF1	-1.01673	3.19e-11	10.4956
FGD5	-1.05031	3.32e-11	10.4789
VWA5A	-1.00638	3.32e-11	10.4789
DMRT3	-1.50427	3.38e-11	10.4706
AFAP1L2	-1.30158	3.45e-11	10.4623
SLC35F1	-1.2187	3.45e-11	10.4623
ProSAPiP1	-1.21297	3.45e-11	10.4623
GAS7	-1.09602	3.52e-11	10.454
C3orf58	-1.05202	3.58e-11	10.4457
TNFRSF1B	-1.08605	3.72e-11	10.4291
APBB1IP	-1.22772	3.94e-11	10.4042
TNFRSF25	-1.04065	4.1e-11	10.3876
CPS1	-2.12365	4.18e-11	10.3793
CX3CR1	-1.57587	4.18e-11	10.3793
NPAS3	-1.544	4.42e-11	10.3545
RASSF6	-1.4543	4.42e-11	10.3545
FMO3	-1.28071	4.77e-11	10.3215
AVPR1A	-1.27375	4.96e-11	10.305
SPATA18	-1.34727	5.25e-11	10.2802
LIF	-1.29763	5.25e-11	10.2802
NFIX	-1.16694	5.55e-11	10.2555
NT5E	-1.0633	5.77e-11	10.2391
FGFBP3	-1.06091	6.1e-11	10.2144
GNAZ	-1.08198	6.46e-11	10.1898
DYNC1I1	-1.4104	6.71e-11	10.1734
AG2	-1.2559	6.84e-11	10.1652
MAP1B	-1.18529	6.84e-11	10.1652
C10orf72	-1.1882	7.1e-11	10.1488
MAP2	-1.32879	7.37e-11	10.1325
ZNF462	-1.44675	7.65e-11	10.1161
IRS1	-1.09768	7.8e-11	10.1079
AK3L1	-1.0994	7.95e-11	10.0998
CRISPLD1	-1.88941	8.1e-11	10.0916
FAM171A1	-1.47032	8.25e-11	10.0835
MARK1	-1.51421	8.41e-11	10.0753
ZNF454	-1.21242	8.41e-11	10.0753
DCDC2	-2.0616	8.73e-11	10.059
AGPAT2	-1.2913	9.23e-11	10.0346
ST8SIA1	-1.66884	9.41e-11	10.0264
LOC100190938	-1.77684	9.59e-11	10.0183
PLEKHG6	-1.11039	9.59e-11	10.0183
IL1R1	-1.07683	9.59e-11	10.0183
CCR10	-1.15058	9.77e-11	10.0102
MAOB	-2.49802	9.95e-11	10.0021
KBTBD11	-1.23075	1.13e-10	9.94527
PDLIM1	-1.0239	1.13e-10	9.94527
GSTM2	-1.47967	1.18e-10	9.92908
S100A4	-1.15485	1.2e-10	9.92099
SLAIN1	-2.14787	1.25e-10	9.90482
CSRP2	-1.10732	1.25e-10	9.90482
CDC42EP5	-1.06964	1.25e-10	9.90482
LPPR4	-1.07246	1.32e-10	9.88059
EGFL7	-1.20357	1.34e-10	9.87252
CFH	-1.12294	1.42e-10	9.84832
NR2F1	-1.50857	1.44e-10	9.84027
LAMA4	-1.05393	1.44e-10	9.84027
ATP8A1	-1.22855	1.58e-10	9.80003
RNASE1	-1.17338	1.58e-10	9.80003
PCDHB19P	-1.04711	1.61e-10	9.79199
EPB41L4B	-1.05907	1.64e-10	9.78396
BDNF	-1.92211	1.71e-10	9.7679
MSX1	-1.09168	1.71e-10	9.7679
ITGA10	-1.39981	1.8e-10	9.74384
SLC25A37	-1.03863	1.87e-10	9.72782
psiTPTE22	-2.16296	1.91e-10	9.71982
PLAG1	-1.07648	1.91e-10	9.71982
LOC162632	-1.13898	1.94e-10	9.71181
CCDC17	-1.17159	1.98e-10	9.70381
PCDHB6	-1.38507	2.09e-10	9.67983
PTHLH	-1.69495	2.13e-10	9.67185
C15orf52	-1.45038	2.13e-10	9.67185
CA11	-1.42816	2.13e-10	9.67185
PLIN2	-1.0831	2.21e-10	9.65589
C1orf133	-1.01199	2.21e-10	9.65589
LRRK2	-1.06145	2.38e-10	9.624
LOC100128640	-1.06654	2.75e-10	9.5604
SOX18	-1.11472	2.91e-10	9.53661
ARHGAP42	-1.00074	2.96e-10	9.52868
GRIN2A	-1.55759	3.01e-10	9.52076
IGF2BP2	-2.27305	3.07e-10	9.51284
SLC47A1	-1.24867	3.18e-10	9.49702
EMX2	-1.51794	3.3e-10	9.48121
FSTL1	-1.06651	3.42e-10	9.46541
DMRTA1	-2.43454	3.68e-10	9.43385
AMIGO2	-1.55075	3.75e-10	9.42597
LMO3	-2.42335	4.26e-10	9.3709
CCDC80	-1.37184	4.41e-10	9.3552
C3	-1.39521	4.74e-10	9.32383
SYPL2	-1.1658	4.74e-10	9.32383
RAI2	-1.39522	4.83e-10	9.316
WISP2	-1.61863	6.21e-10	9.20669
PDGFRL	-1.19803	6.21e-10	9.20669
PLCB1	-1.31909	6.33e-10	9.19891
LIMCH1	-1.06452	6.33e-10	9.19891
VSNL1	-1.22442	6.44e-10	9.19113
MPP6	-1.37983	7.3e-10	9.13677
C4orf39	-1.47019	7.56e-10	9.12127
THSD7A	-1.2666	8.72e-10	9.05941
PIP5K1B	-2.12782	9.04e-10	9.04398
GPER	-1.63463	9.53e-10	9.02085
XDH	-1.91262	9.88e-10	9.00546
SOX6	-2.26773	1.02e-09	8.99007
DGKI	-1.03963	1.06e-09	8.9747
MALL	-1.05843	1.08e-09	8.96702
PCDHGA5	-1.48175	1.1e-09	8.95934
RADIL	-1.53791	1.16e-09	8.93633
TNFRSF21	-1.1067	1.18e-09	8.92867
STX1B	-1.15493	1.24e-09	8.9057
RPS2P32	-1.29612	1.31e-09	8.88276
SMOC1	-2.87628	1.36e-09	8.86748
KIAA1377	-1.24616	1.46e-09	8.83697
WBSCR17	-1.79874	1.59e-09	8.79891
PITPNM3	-1.0932	1.67e-09	8.77611
SERPINF1	-1.16196	1.73e-09	8.76093
ZNF503	-1.04236	1.73e-09	8.76093
MYO16	-2.13809	1.76e-09	8.75334
CLU	-1.28635	1.83e-09	8.73818
CLTCL1	-1.15518	2.17e-09	8.66258
PABPC5	-1.1765	2.21e-09	8.65504
C5orf23	-1.88634	2.33e-09	8.63244
NOVA1	-2.66488	2.37e-09	8.62491
ST3GAL6	-1.02365	2.37e-09	8.62491
MGP	-1.76204	2.41e-09	8.61738
RYR1	-1.81593	2.5e-09	8.60234
STAC	-2.28041	2.59e-09	8.58732
MYOZ1	-1.31127	2.63e-09	8.57981
CNTN1	-1.50002	2.82e-09	8.54981
NALCN	-1.38036	2.82e-09	8.54981
AIF1L	-1.53691	2.87e-09	8.54232
NUDT11	-1.0908	2.87e-09	8.54232
PCDHGA4	-1.39438	2.92e-09	8.53484
CLCN4	-1.42567	3.13e-09	8.50492
POMC	-1.4193	3.13e-09	8.50492
SLC26A10	-1.11439	3.13e-09	8.50492
SLC1A3	-1.11169	3.29e-09	8.48252
PLA2G16	-1.30918	3.35e-09	8.47506
IRAK3	-1.40259	3.41e-09	8.4676
ZNF667	-1.31916	3.65e-09	8.43781
CD244	-1.17409	3.65e-09	8.43781
FRAS1	-1.48854	4.04e-09	8.39322
SLCO4A1	-1.5403	4.18e-09	8.37839
PYGO1	-1.05805	4.56e-09	8.34136
PLCG2	-1.03795	4.63e-09	8.33396
PHYHD1	-1.65407	4.96e-09	8.30441
BZRAP1	-1.07531	5.05e-09	8.29703
PRR4	-1.032	5.13e-09	8.28966
GPAT2	-1.61716	5.49e-09	8.26019
C1orf95	-2.44921	5.78e-09	8.23812
ITIH4	-1.30096	5.88e-09	8.23077
MFAP5	-1.21183	5.98e-09	8.22343
C6orf138	-1.3275	6.08e-09	8.21609
CAND2	-1.07114	6.08e-09	8.21609
COL4A6	-2.51321	6.4e-09	8.19408
GABRP	-3.70468	6.5e-09	8.18675
SLC16A4	-1.08856	6.5e-09	8.18675
XIST	-1.02698	6.84e-09	8.16479
LOC220594	-1.03343	7.08e-09	8.15016
TFPI2	-2.78293	8.23e-09	8.08451
FOLH1	-1.12404	8.23e-09	8.08451
C2orf89	-1.63572	8.51e-09	8.06996
UNC5C	-1.07003	8.51e-09	8.06996
CDC14A	-1.1992	8.95e-09	8.04816
ITPR1	-1.19863	8.95e-09	8.04816
FLJ42709	-1.09128	9.89e-09	8.00465
FNDC5	-1.26631	1.01e-08	7.99741
PTGER3	-1.57607	1.23e-08	7.91079
KLRB1	-1.49902	1.29e-08	7.88921
ACSS3	-1.38268	1.33e-08	7.87484
IL7	-1.16442	1.47e-08	7.83182
LOC92973	-1.11232	1.57e-08	7.8032
COL21A1	-1.17741	1.6e-08	7.79605
ADAMTSL3	-1.03208	1.68e-08	7.77464
CFP	-1.72332	1.74e-08	7.76038
CDK6	-1.01517	2.08e-08	7.68218
RASL10B	-1.31792	2.22e-08	7.65385
DIRC3	-1.1821	2.22e-08	7.65385
FABP5	-1.43156	2.29e-08	7.63971
ULBP3	-1.36959	2.45e-08	7.61146
BAI1	-1.32237	2.45e-08	7.61146
KLF5	-1.32573	2.61e-08	7.58326
MFI2	-1.06053	2.61e-08	7.58326
C9orf68	-1.34404	2.7e-08	7.56918
TNN	-1.67987	3.02e-08	7.52001
EFNA5	-1.45508	3.07e-08	7.513
TMEM200B	-1.26883	3.17e-08	7.49899
SLC38A3	-1.80772	3.49e-08	7.45704
NFASC	-1.71808	3.72e-08	7.42914
WNT11	-2.41337	4.16e-08	7.38044
FBLN2	-1.11516	4.23e-08	7.3735
CNTN4	-1.182	4.73e-08	7.325
NTN4	-1.2734	5.04e-08	7.29735
ANPEP	-1.86102	5.37e-08	7.26976
ADRA1B	-1.26953	5.37e-08	7.26976
CXorf57	-1.36805	6.6e-08	7.18047
SDK2	-1.41644	6.81e-08	7.16678
C7orf63	-1.15825	7.03e-08	7.15311
NPTX1	-1.43224	7.6e-08	7.11898
WNT5B	-1.06017	7.97e-08	7.09855
TTC18	-1.12988	8.1e-08	7.09175
SFRS13B	-1.32687	8.35e-08	7.07815
S100A6	-1.00468	8.48e-08	7.07135
FOXC1	-1.6933	8.62e-08	7.06456
COX4I2	-1.13934	9.32e-08	7.03066
NCRNA00105	-1.04045	1.06e-07	6.97658
ANKS6	-1.00487	1.09e-07	6.9631
PCDHGA7	-1.25922	1.11e-07	6.95636
PODN	-1.12702	1.11e-07	6.95636
FMO1	-1.0914	1.14e-07	6.9429
SNORD116-28	-1.22866	1.23e-07	6.90929
FAM65C	-1.02087	1.27e-07	6.89588
IL1RL2	-1.39331	1.29e-07	6.88917
PLN	-1.16507	1.31e-07	6.88247
NPR3	-1.59688	1.33e-07	6.87578
LOC84856	-1.44656	1.33e-07	6.87578
RBM20	-1.20406	1.33e-07	6.87578
MCOLN3	-1.36915	1.6e-07	6.79568
CSTA	-1.30691	1.73e-07	6.76244
GPR81	-1.1835	1.73e-07	6.76244
CH25H	-1.23742	1.95e-07	6.70945
BCO2	-1.25515	2.04e-07	6.68963
PARM1	-1.27094	2.11e-07	6.67644
C1QTNF2	-1.09027	2.2e-07	6.65667
ADORA2B	-1.01559	2.2e-07	6.65667
STEAP4	-2.03741	2.49e-07	6.6041
CCBP2	-1.31598	2.81e-07	6.55175
BCL11A	-1.828	2.89e-07	6.5387
MYO7A	-1.07988	2.89e-07	6.5387
B3GNT5	-1.35732	3.36e-07	6.47363
COL4A4	-1.18552	3.41e-07	6.46715
GOLGA7B	-1.09064	3.46e-07	6.46066
GPT	-2.35971	3.51e-07	6.45418
SERP2	-1.0165	3.73e-07	6.42829
BANK1	-2.03625	4.66e-07	6.33167
ZNF385D	-1.46502	4.94e-07	6.30603
CHRNB2	-1.19191	5.4e-07	6.26768
PYGL	-1.00388	5.48e-07	6.2613
STEAP1	-1.15173	5.56e-07	6.25492
SHC4	-1.80026	5.64e-07	6.24855
SLFN13	-1.18018	7.55e-07	6.12177
PLIN5	-1.90925	8.12e-07	6.09029
TRIM9	-1.21416	8.61e-07	6.06516
CACNB4	-1.39548	9.52e-07	6.02132
C10orf140	-1.40659	1.07e-06	5.97142
MMP23B	-1.0055	1.08e-06	5.96519
AGTR1	-2.06389	1.11e-06	5.95276
PEG3	-1.60284	1.15e-06	5.94033
FCGBP	-1.24871	1.25e-06	5.90315
TFCP2L1	-1.42314	1.27e-06	5.89696
KANK4	-1.27249	1.5e-06	5.82299
PCDHGB4	-1.27027	1.52e-06	5.81685
IL20RA	-1.09909	1.64e-06	5.78619
CD163L1	-1.11105	1.71e-06	5.76783
ME1	-1.22822	1.86e-06	5.7312
ELOVL3	-1.79652	1.94e-06	5.71294
DCLK1	-1.29034	2.02e-06	5.6947
DTNA	-1.22081	2.02e-06	5.6947
PLCE1	-1.08425	2.02e-06	5.6947
ASB2	-1.08092	2.05e-06	5.68863
NEGR1	-1.04004	2.08e-06	5.68256
SLPI	-1.96554	2.35e-06	5.62809
PCDHB5	-1.28175	2.49e-06	5.60397
NFKBIZ	-1.40603	2.7e-06	5.56789
CD200R1	-1.05728	2.7e-06	5.56789
REEP2	-1.24242	2.74e-06	5.56189
KCNN4	-1.08272	2.98e-06	5.52595
TMEM139	-1.6075	3.32e-06	5.47821
PKIA	-1.35365	3.71e-06	5.43069
GLI1	-1.28212	4.74e-06	5.32456
PPP1R14C	-1.84805	4.93e-06	5.30697
SESN3	-1.03863	6.54e-06	5.18472
KCNK2	-1.74607	6.71e-06	5.17316
CNTN3	-1.33235	7.97e-06	5.0983
RNF182	-1.05238	7.97e-06	5.0983
ZNF711	-1.00839	9.71e-06	5.01263
SOX15	-1.43024	1.26e-05	4.89958
FAM65B	-1.1405	1.26e-05	4.89958
STAT4	-1.12936	1.31e-05	4.88273
RNF128	-1.2683	1.53e-05	4.81566
PROM1	-2.13895	1.65e-05	4.7823
PHGDH	-1.05329	1.88e-05	4.72697
RARRES1	-1.2423	1.9e-05	4.72145
RTN1	-1.21077	2.02e-05	4.69393
MESP1	-1.57637	2.51e-05	4.60097
C14orf50	-1.32295	2.77e-05	4.55756
CD79B	-1.15802	3.06e-05	4.51435
IRF4	-1.27866	3.14e-05	4.50359
ADAM32	-1.24586	3.38e-05	4.47137
HSPB8	-1.44064	4.11e-05	4.38603
CXCL14	-1.78635	6.51e-05	4.18674
ALOX15B	-1.14771	7.24e-05	4.14025
ADRA2C	-1.19576	7.41e-05	4.12995
PRSS35	-1.0274	7.68e-05	4.11453
NOSTRIN	-1.05851	8.15e-05	4.0889
NXPH3	-1.0376	8.85e-05	4.05315
EYA2	-1.16453	9.38e-05	4.02771
CHI3L1	-1.21513	0.000119733	3.92178
CCL8	-1.05843	0.00012538	3.90177
ADORA1	-1.09656	0.000129778	3.8868
C8orf46	-1.06935	0.000142229	3.84701
ASS1	-1.176	0.000148868	3.8272
CCL18	-1.01484	0.000317376	3.49843
AREG	-1.07324	0.000369298	3.43262
C4orf19	-1.14504	0.000424526	3.3721
LYPD6	-1.00165	0.000503082	3.29836
S100A1	-1.67018	0.000558853	3.2527
C8orf84	-1.25657	0.000570677	3.24361
SCNN1B	-1.27127	0.000613919	3.21189
PRF1	-1.01453	0.00106522	2.97256
L1CAM	-1.33626	0.00113095	2.94656
PCDHGB5	-1.17574	0.00120042	2.92067
SLC15A2	-1.01393	0.00127381	2.8949
LTF	-2.0084	0.00140538	2.8522
PCP4L1	-1.04184	0.00347665	2.45884
BMP4	-1.03831	0.00463105	2.33432
MKX	-1.13477	0.00492583	2.30752
SAMD13	-1.13511	0.00622846	2.20562
LOC400759	-1.01553	0.00971947	2.01236
ATP6V1B1	-1.02788	0.0194474	1.71114
CHI3L2	-1.21145	0.0317609	1.49811
SCUBE1	-1.11815	0.0352917	1.45233
