# Supplementary material for: Humanized yeast genetic interaction mapping predicts synthetic lethal interactions of FBXW7 in breast cancer
Source: BMC Med Genomics. 2019 Jul 27;12:112. doi: 10.1186/s12920-019-0554-z (PMC6660958; doi:10.1186/s12920-019-0554-z)
Supplement: Supplementary file 7 — Table S6. Genetic interactions in the breast cancer subnetwork. The table contains a list of the SL gene pairs that make up the breast cancer specific subnetwork where column GeneA represents the genes that are down-regulated in breast cancer, and column GeneB are their SL gene pairs. (XLS 66 kb) [file 12920_2019_554_MOESM7_ESM.xls]

## Sheet: Supplementary Table S5
Genetic interactions in the breast cancer subnetwork
GeneA	GeneB
ABCG2	NCAPH
ABHD6	KAT5
ABHD6	EIF6
ABHD6	COPE
ADHFE1	ACTR2
ADHFE1	COPB1
ADHFE1	EIF2B4
ADHFE1	DDX10
ADHFE1	YKT6
ADHFE1	WARS
ADHFE1	NDOR1
ADHFE1	COG4
ADHFE1	VTI1A
AIFM2	DOHH
AIFM2	CHEK1
AMT	GINS2
AMT	GLE1
AMT	RICTOR
AMT	PSMC5
AMT	RCC1
AMT	SEC22B
AMT	GNL2
AMT	PIGZ
AMT	DPH1
AMT	DDX31
AMT	LSM7
AMT	COQ2
AMT	WDR24
AMT	KIFC1
CAT	COQ2
CAT	COQ7
CAT	COX10
FBXW7	PSMD2
FBXW7	GLE1
FBXW7	MPPE1
FBXW7	PSMB3
FBXW7	PSMB4
FBXW7	PIGB
FBXW7	NOC3L
FBXW7	ADAT3
FBXW7	SSRP1
FBXW7	TRAPPC1
FBXW7	PIGM
FBXW7	PIGO
FBXW7	SNRPD2
FBXW7	NOP2
FBXW7	PSMD7
FBXW7	GPN2
FBXW7	BIN3
FBXW7	PEX10
FBXW7	USP14
FBXW7	SC5D
FBXW7	ADA
FBXW7	PDCD6IP
FBXW7	GATB
FBXW7	TSG101
FBXW7	RPS20
FBXW7	GFM2
FBXW7	RPE
FBXW7	ATPAF2
FBXW7	HDHD5
FBXW7	PIF1
FBXW7	MRPL46
FBXW7	PEMT
HAAO	PIGF
HAAO	CTDP1
HAAO	PFN4
HAAO	PSMC6
HAAO	ZMAT2
HAAO	SNRPD1
HAAO	SEH1L
HAAO	FA2H
LARP6	TAF5
LARP6	TRMT61A
LARP6	LSM8
LARP6	POLR3H
LARP6	GPN3
LARP6	SNRPD2
LARP6	TRMT6
LARP6	UROD
LARP6	POLR3F
LARP6	EIF2B3
LARP6	SNRPF
LARP6	LSM2
LARP6	XAB2
LARP6	GPN2
LARP6	PRPF4
LARP6	LSM6
LARP6	XPOT
LARP6	MRPL2
LARP6	LSM7
LDHD	TRAPPC4
LDHD	HSPE1
LDHD	TNPO3
LDHD	PRPF6
LDHD	PTRH2
LDHD	FPGS
LDHD	IARS2
MGLL	PIGF
MGLL	BIN3
MSRA	DTYMK
MSRA	RBBP5
MSRA	RTF1
MSRA	ALG8
PEMT	PIGK
PEMT	PIGP
PEMT	PIGB
PEMT	CYP51A1
PEMT	HSPE1
PEMT	PGAP3
PEMT	SGPL1
PEMT	SCYL1
RGN	VPS41
RGN	MRM2
RGN	SACM1L
RGN	ALLC
UGP2	DDX54
UGP2	NUTF2
UGP2	PSMB2
UGP2	PIGF
UGP2	PIGP
UGP2	EXOSC4
UGP2	MED6
UGP2	NOC3L
UGP2	NOP2
UGP2	BRIX1
UGP2	POLR2B
UGP2	AARS
UGP2	PSMC6
UGP2	HSPA5
